# Supplementary material for: Alternative Splicing of NAC Transcription Factor Gene CmNST1 Is Associated with Naked Seed Mutation in Pumpkin, Cucurbita moschata
Source: Genes (Basel). 2023 Apr 23;14(5):962. doi: 10.3390/genes14050962 (PMC10217548; doi:10.3390/genes14050962)
Supplement: Supplementary file 1 [file genes-14-00962-s001.zip]

Archive with 6 entries (6 files):
- Fig. S1_v2.0-1.pptx
- Fig. S2_v2.0-1.pptx
- Fig. S3_v2.0-1.pptx
- Supplemental File 1_final.pdf
- Supplemental File 2_final.pdf
- Supplemental tables_final-1.xlsx
