# Supplementary material for: Alternative Splicing of NAC Transcription Factor Gene CmNST1 Is Associated with Naked Seed Mutation in Pumpkin, Cucurbita moschata
Source: Genes (Basel). 2023 Apr 23;14(5):962. doi: 10.3390/genes14050962 (PMC10217548; doi:10.3390/genes14050962)
Supplement: Supplementary file 1 [file genes-14-00962-s001.zip › Supplemental tables_final-1.xlsx]

## Sheet: Table S1
Table S1. Information of molecular markers and primers used in this study for various purposes
Nr.	Marker Name	Reference genome position (Chr17)	Forward Primer (5'->3')	Reverse Primer (5'->3')	Purposes
1	indel-16	3322957	CCCATTCCATTGCTTCGTTATCC	TCATGCATTGAAAACACCATGCT	Indel, Mapping analysis
2	indel-22	3712473	TTCCTGTTGGTAGGTATTAATTGCT	AATCATGTGGGTACGATCAAAGGA	Indel, Mapping analysis
3	indel-33	3865716	ACTGGTGGGCCAATTTAGCTTA	TCGCTTCTGAGTGTACAATGATGA	Indel, Mapping analysis
4	CAPS5	3736429	AAGAAGATCCTCGTGGGA	GCTTGAGCGGTTACAAAT	CAPS, BfaI,Verify polymorphism
5	dCAPS12	3096523	ATTCTCCTCCCTTTCAGT	GTTGTTAAGATGTATGGC	dCAPS, NlaIII,Verify polymorphism
6	cDNA-6	3537954	ACCCAAATGAGTATCTCCGTGAA	GACGACAGGGATGACGACAACTT	cDNA cloning
7	cDNA-8	3537880	ATCATACTAAAACTACACTTGCTTC	AACCTTGTCTTCAAATTCTTCTC	cDNA cloning
8	4790	3537954	ACCCAAATGAGTATCTCCGTGAA	TCTTGCGGAGGTAGTAGTGGAGG	qPCR
9	actin	CmoCh02G006200(Cmo_Chr02:3851300-3854471)	CTGGACTCTGGTGATGGTGT	CGTTCAGCAGTGGTTGTGAA	qPCR
10	G790-3	3537665	ACGAGTAGCGAGTAGAGGTGAGG	TTCATCACATACGTAAATATTTAATTAATTAATTAAAAACCTTG	gDNA cloning
11	G790-4	3537719	GTGGTTGTTTGAGGGGTGGTTTT	TTCATCACATACGTAAATATTTAATTAATTAATTAAAAACCTTG	gDNA cloning
12	G790-1	3537819	ACAACACGGAAATGGGTCCCATA	TTCATCACATACGTAAATATTTAATTAATTAATTAAAAACCTTG	gDNA/cDNA cloning
13	KASP-CAPS5	3736429	GAAGGTCGGAGTCAACGGATTGAGCGGTTACAAATAGTATCAGAGC	GGAGCCTACTGTCTTCGTTGG	KASP genotyping, mapping
14			GAAGGTGACCAAGTTCATGCTTGAGCGGTTACAAATAGTATCAGAGT
15	KASP-dCAPS12	3096523	GAAGGTCGGAGTCAACGGATTTAAGATGTATGGCTAATCTTCAACAC	CCCAAATTTGATTAGGCAGAGA	KASP genotyping, mapping
			GAAGGTGACCAAGTTCATGCTTAAGATGTATGGCTAATCTTCAACAT

## Sheet: Table S2
Table S2. BSA-Seq statistics
Sample ID	Samples	# Clean Reads	Size of Clean Reads (Gb)	Q30 (%)	GC (%)	% Reads mapped (both ends)	Main depth of coverage
R01	Mutant line HLS-B	18169191	5.44	88.78	38.46	91.33	13x
R02	WT line (HS-A)	18873233	5.63	89.63	38.83	91.96	14x
R03	Mutant bulk	27246238	8.16	90.71	39.34	91.74	21x
R04	WT bulk	27512555	8.24	90.91	39.33	92.75	21x
	Sum/Mean	91801217	27.47	90.0075	38.99	91.945	17.25

## Sheet: Table S3
Table S3. Annotated genes in 389.5 kb target region of the N locus.
Gene #	Gene ID	Start (Chr17)	End (Chr17)	Prediced functionsannotation	FPKM values from RNA-Seq*
					M10	WT10	log2(FC)	M20	WT20	log2(FC)	M30	WT30	log2(FC)	M40	WT40	log2(FC)
	indel-16	3322957		Leaft marker
Gene 1	CmoCh17G004680	3326849	3328339	nuclear pore complex protein NUP62	0.0149393	0.00329433	na	0.019972	0		0.0350597	0		0	0.0197997
Gene 2	CmoCh17G004690	3332221	3345627	Golgi to ER traffic protein 4 homolog	11.7372	14.4633	-0.301298	10.2437	6.94498	0.560697	12.7665	9.96594	0.357284	15.1543	11.7245	0.370207
Gene 3	CmoCh17G004700	3346368	3354588	uncharacterized	0.686579	0.575028	0.255795	0.666092	0.648124	0.0394523	0.740611	1.3076	-0.820133	0.644138	1.12927	-0.809946
Gene 4	CmoCh17G004710	3365962	3366936	protein TIC 20-I, chloroplastic-like	39.2015	65.5248	-0.74113	41.8069	23.1012	0.855772	29.686	23.2576	0.352079	25.2281	24.304	0.0538393
Gene 5	CmoCh17G004720	3366938	3378532	caltractin-like	39.8738	35.4424	0.169965	20.947	11.8383	0.823284	15.5845	13.3138	0.227188	12.0154	12.4245	-0.0483089
Gene 6	CmoCh17G004730	3418249	3420131	cytochrome P450 78A3	3.4882	3.21217	0.118936	0.212666	0.251101	-0.239674	0.0347563	0.00696833	2.31839	0.0747967	0.043554	0.780169
Gene 7	CmoCh17G004740	3472249	3474585	adoMet-dependent rRNA methyltransferase SPB1	0	0		0	0		0	0		0	0
Gene 8	CmoCh17G004750	3510365	3512577	pollen-specific leucine-rich repeat extensin-like protein 1	0.131003	0.295314	-1.17265	0	0		0	0		0	0
Gene 9	CmoCh17G004760	3526866	3527786	uncharacterized	0	0		0	0		0	0		0	0
Gene 10	CmoCh17G004770	3529532	3530023	uncharacterized	9.62778	8.01117	0.265191	8.70259	6.71373	0.37433	7.81795	8.65811	-0.147261	8.58829	9.26249	-0.10903
Gene 11	CmoCh17G004780	3532699	3534495	protein IQ-DOMAIN 31-like	5.47436	2.88613	0.923554	2.90481	1.60134	0.859166	2.61919	1.7287	0.599434	2.35914	2.54294	-0.108233
Gene 12	CmoCh17G004790	3537819	3539454	NAC domain-containing protein 43	112.818	78.6345	0.520767	59.6757	18.527	1.68751	1.0603	4.01889	-1.92**	0.102833	0.573812	-2.48028
Gene 13	CmoCh17G004800	3546927	3547547	protein C2-DOMAIN ABA-RELATED 11-like	0.027445	0		0.233315	0		0	0		0	0
Gene 14	CmoCh17G004810	3547715	3550099	uncharacterized mitochondrial protein AtMg00810-like	0	0		0.0659647	0		0	0		0	0
Gene 15	CmoCh17G004820	3612779	3614592	calcium-binding protein KIC	50.8902	29.2752	0.797709	31.5169	12.2751	1.36039	5.76812	9.66034	-0.743974	0.746425	0.70796	0.0763294
	indel-22	3712473		Right marker
* M=mutant (naked seeds), WT = wildtype (hulled seed); Numbera are date of seed coat sample collection (days after pollination). Log2(FC) = log2 of fold change (WT vs M at time point).
** FDR <0.05

## Sheet: Table S4
Table S4. SNP allele distribution among reference region, mutant and WT bulks and parental lines in 389.5 kb candidate gene region on Chr17.
#	Chr17_position	Ref	Mutant bulk	WT bulk	Mutant	WT	Effect	Codon change and/or gene ID
1	3323022	A	G	A	G	R	INTRON
2	3323099	G	A	G	A	G	INTRON
3	3323588	C	A	C	A	C	INTRON
4	3323616	T	C	T	C	T	INTRON
5	3324364	G	A	G	A	G	INTRON
6	3324656	T	C	T	C	T	INTRON
7	3324805	A	C	A	C	A	INTRON
8	3325007	T	A	T	A	W	INTRON
9	3325017	A	C	A	C	M	INTRON
10	3325141	T	N	N	C	N	INTRON
11	3325149	T	N	N	C	N	INTRON
12	3325157	T	N	N	C	N	INTRON
13	3327007	A	C	A	C	A	SYNONYMOUS_CODING	gcT/gcG, CmoCh17G004670
14	3327331	A	T	A	T	A	SYNONYMOUS_CODING	ggA/ggT, CmoCh17G004680
15	3327496	G	A	G	A	R	SYNONYMOUS_CODING	acC/acT, CmoCh17G004670
16	3327651	A	ATGAGCTCCCAGAGGACGAAGCAGCCCCAAACGAGGGCAAAGG					CmoCh17G004680
17	3332222	TGA	T	TGA				CmoCh17G004690
18	3332295	A	T	A	T	A	UTR_3_PRIME
19	3332571	C	C	M	C	C	INTRON
20	3335628	ATAATACAATTTATGCAGCCCAAGACTTACTCGCTTGTCATCAGCCTTTCAACCTAGAAGATAAAACTTTCAAGTTTGAGC	A					CmoCh17G004690
21	3343807	G	GT	GT,G				CmoCh17G004690
22	3346311	C	T	C	T	C	DOWNSTREAM
23	3350717	A	A	R	A	R	INTRON
24	3352169	T	T	G	T	K	INTRON
25	3352838	CT	CT	CT,C				CmoCh17G004700
26	3354178	A	A	G	A	R	INTRON
27	3354221	T	T	C	T	Y	INTRON
28	3354691	G	G	C	G	C	UPSTREAM
29	3354883	G	G	C	G	S	UPSTREAM
30	3354988	C	C	T	C	T	UPSTREAM
31	3355062	T	T	C	T	C	UPSTREAM
32	3355299	G	G	A	G	R	UPSTREAM
33	3355464	G	G	G	R	G	UPSTREAM
34	3355646	G	G	A	G	A	UPSTREAM
35	3355737	C	C	T	C	T	UPSTREAM
36	3355857	A	A	G	A	R	UPSTREAM
37	3355975	T	T	C	T	Y	UPSTREAM
38	3355981	G	G	T	G	K	UPSTREAM
39	3356107	A	A	C	A	M	UPSTREAM
40	3356124	A	A	G	A	R	UPSTREAM
41	3356225	G	G	A	G	R	UPSTREAM
42	3356318	A	A	G	A	R	UPSTREAM
43	3356452	T	T	C	T	C	UPSTREAM
44	3356475	G	G	A	G	A	UPSTREAM
45	3356507	C	C	A	C	A	UPSTREAM
46	3356530	T	T	A	T	W	UPSTREAM
47	3356538	G	G	A	G	R	UPSTREAM
48	3356545	T	T	C	T	Y	UPSTREAM
49	3356577	G	G	C	G	S	UPSTREAM
50	3356635	GCTTGA	GCTTGA	GCTTGA,G
51	3356767	A	A	AT,A
52	3356870	T	T	C	T	Y	UPSTREAM
53	3356894	A	A	T	A	W	UPSTREAM
54	3356901	T	T	C	T	Y	UPSTREAM
55	3356907	T	T	C	T	Y	UPSTREAM
56	3356929	C	C	T	C	Y	UPSTREAM
57	3356969	T	T	C	T	C	UPSTREAM
58	3357009	C	C	T	C	Y	UPSTREAM
59	3357236	A	A	G	A	G	UPSTREAM
60	3357247	G	G	A	G	A	UPSTREAM
61	3357351	T	T	C	T	C	UPSTREAM
62	3357542	C	C	T	C	T	UPSTREAM
63	3357604	A	A	T	A	T	UPSTREAM
64	3394742	A	A	A	R	A	INTERGENIC
65	3394764	C	C	C	Y	C	INTERGENIC
66	3394780	T	T	T	K	T	INTERGENIC
67	3394861	C	C	C	Y	C	INTERGENIC
68	3394962	A	R	A	R	R	INTERGENIC
69	3394969	G	G	G	K	K	INTERGENIC
70	3394980	C	C	C	S	C	INTERGENIC
71	3395003	G	G	G	R	G	INTERGENIC
72	3398746	A	A	M	M	A	INTERGENIC
73	3398756	A	A	R	R	A	INTERGENIC
74	3398864	C	N	Y	Y	C	INTERGENIC
75	3398873	T	N	K	K	T	INTERGENIC
76	3398891	A	R	R	R	R	INTERGENIC
77	3401986	G	R	R	R	R	INTERGENIC
78	3401992	A	R	R	R	R	INTERGENIC
79	3402014	G	R	R	R	R	INTERGENIC
80	3402023	C	Y	Y	Y	Y	INTERGENIC
81	3402033	C	Y	Y	Y	Y	INTERGENIC
82	3402101	A	R	R	R	R	INTERGENIC
83	3402125	C	Y	Y	Y	Y	INTERGENIC
84	3402135	A	R	R	R	R	INTERGENIC
85	3402142	G	R	R	R	R	INTERGENIC
86	3402149	G	R	R	R	R	INTERGENIC
87	3402161	G	R	R	R	R	INTERGENIC
88	3402175	T	T	Y	Y	Y	INTERGENIC
89	3402226	A	A	A	R	R	INTERGENIC
90	3402916	G	G	G	R	G	INTERGENIC
91	3403065	T	W	W	W	W	INTERGENIC
92	3403104	G	R	R	R	R	INTERGENIC
93	3403116	A	R	R	R	R	INTERGENIC
94	3403159	T	Y	Y	Y	Y	INTERGENIC
95	3417860	T	C	N	C	C	DOWNSTREAM
96	3419394	G	A	A	A	A	SYNONYMOUS_CODING	ttC/ttT, CmoCh17G004730
97	3420344	T	A	N	A	W	UPSTREAM
98	3421921	A	C	C	C	C	UPSTREAM
99	3422923	G	C	C	C	C	UPSTREAM
100	3422930	C	A	A	A	A	UPSTREAM
101	3423808	A	T	T	T	T	UPSTREAM
102	3424182	C	G	G	G	G	UPSTREAM
103	3424261	G	A	A	A	A	UPSTREAM
104	3424391	T	C	C	C	C	UPSTREAM
105	3424546	C	T	T	T	T	UPSTREAM
106	3424708	A	T	T	T	T	UPSTREAM
107	3424718	G	T	T	T	T	UPSTREAM
108	3424925	G	A	A	A	A	UPSTREAM
109	3424953	A	G	G	G	G	UPSTREAM
110	3425029	C	G	G	G	G	UPSTREAM
111	3425055	A	C	C	C	C	UPSTREAM
112	3425067	C	T	T	T	T	UPSTREAM
113	3425105	G	A	A	A	A	UPSTREAM
114	3425389	T	C	C	C	C	INTERGENIC
115	3425402	G	T	T	T	T	INTERGENIC
116	3425445	C	G	G	G	G	INTERGENIC
117	3425498	T	A	A	A	A	INTERGENIC
118	3425510	T	C	C	C	C	INTERGENIC
119	3426054	G	C	C	C	C	INTERGENIC
120	3426114	C	T	T	T	T	INTERGENIC
121	3426221	T	A	A	A	A	INTERGENIC
122	3426517	C	T	T	T	T	INTERGENIC
123	3426620	T	C	C	C	C	INTERGENIC
124	3426629	G	A	A	A	A	INTERGENIC
125	3426696	T	C	C	C	C	INTERGENIC
126	3427013	C	T	T	T	T	INTERGENIC
127	3427151	T	C	C	C	C	INTERGENIC
128	3427499	A	G	G	G	G	INTERGENIC
129	3427855	A	C	C	C	C	INTERGENIC
130	3427910	T	C	C	C	C	INTERGENIC
131	3427930	A	T	T	T	T	INTERGENIC
132	3427965	G	A	A	A	A	INTERGENIC
133	3428680	G	T	T	T	T	INTERGENIC
134	3428893	T	C	C	C	C	INTERGENIC
135	3429022	C	T	T	T	T	INTERGENIC
136	3429226	T	C	C	C	C	INTERGENIC
137	3429275	C	T	T	T	T	INTERGENIC
138	3429422	G	T	T	T	T	INTERGENIC
139	3429472	T	C	C	C	C	INTERGENIC
140	3429478	T	C	C	C	C	INTERGENIC
141	3429680	T	C	C	C	C	INTERGENIC
142	3429780	T	G	N	G	G	INTERGENIC
143	3430203	C	T	T	T	T	INTERGENIC
144	3430241	C	T	T	T	T	INTERGENIC
145	3430290	G	A	A	A	A	INTERGENIC
146	3430345	A	G	G	G	G	INTERGENIC
147	3430445	G	C	C	C	C	INTERGENIC
148	3430587	A	G	G	G	G	INTERGENIC
149	3430615	C	T	T	T	T	INTERGENIC
150	3430622	T	C	C	C	C	INTERGENIC
151	3430829	C	T	T	T	T	INTERGENIC
152	3431077	C	T	T	T	T	INTERGENIC
153	3431279	A	G	G	G	G	INTERGENIC
154	3431423	C	T	T	T	T	INTERGENIC
155	3431433	T	G	G	G	G	INTERGENIC
156	3431466	T	C	C	C	C	INTERGENIC
157	3431564	C	A	A	A	A	INTERGENIC
158	3431856	T	C	C	C	C	INTERGENIC
159	3431863	G	A	A	A	A	INTERGENIC
160	3431876	C	A	A	A	A	INTERGENIC
161	3431927	C	G	G	G	G	INTERGENIC
162	3432243	A	T	T	T	T	INTERGENIC
163	3432474	A	T	T	T	T	INTERGENIC
164	3432494	C	T	T	T	T	INTERGENIC
165	3432505	G	T	T	T	T	INTERGENIC
166	3433032	G	C	C	C	C	INTERGENIC
167	3433098	C	G	G	G	G	INTERGENIC
168	3433124	C	T	T	T	T	INTERGENIC
169	3433131	T	C	C	C	C	INTERGENIC
170	3433167	C	T	T	T	T	INTERGENIC
171	3433189	T	C	C	C	C	INTERGENIC
172	3433378	G	A	A	A	A	INTERGENIC
173	3433630	G	A	A	A	A	INTERGENIC
174	3433769	C	A	A	A	A	INTERGENIC
175	3433868	G	C	C	C	C	INTERGENIC
176	3433931	A	T	T	T	T	INTERGENIC
177	3434011	A	G	G	G	G	INTERGENIC
178	3434181	A	G	G	G	G	INTERGENIC
179	3434304	A	G	G	G	G	INTERGENIC
180	3434412	C	T	T	T	T	INTERGENIC
181	3434422	A	C	C	C	C	INTERGENIC
182	3434447	C	A	A	A	A	INTERGENIC
183	3434549	A	C	C	C	C	INTERGENIC
184	3434583	T	G	G	G	G	INTERGENIC
185	3434616	G	A	A	A	A	INTERGENIC
186	3434712	G	A	A	A	A	INTERGENIC
187	3434792	T	C	C	C	C	INTERGENIC
188	3434823	T	C	C	C	C	INTERGENIC
189	3434893	T	C	C	C	C	INTERGENIC
190	3434969	T	C	C	C	C	INTERGENIC
191	3434998	A	G	G	G	G	INTERGENIC
192	3435122	C	G	G	G	G	INTERGENIC
193	3435197	T	C	C	C	C	INTERGENIC
194	3435229	G	C	C	C	C	INTERGENIC
195	3435352	G	A	A	A	A	INTERGENIC
196	3435416	A	G	G	G	G	INTERGENIC
197	3435484	A	G	G	G	G	INTERGENIC
198	3435573	T	C	C	C	C	INTERGENIC
199	3435612	G	A	A	A	A	INTERGENIC
200	3435668	C	T	T	T	T	INTERGENIC
201	3435690	T	C	C	C	C	INTERGENIC
202	3435833	T	C	C	C	C	INTERGENIC
203	3435863	T	G	G	G	G	INTERGENIC
204	3435970	A	G	G	G	G	INTERGENIC
205	3436045	T	C	C	C	C	INTERGENIC
206	3436408	C	G	G	G	G	INTERGENIC
207	3436565	C	A	A	A	A	INTERGENIC
208	3436623	C	T	T	T	T	INTERGENIC
209	3436753	C	T	T	T	T	INTERGENIC
210	3436897	T	C	C	C	C	INTERGENIC
211	3437328	A	G	G	G	G	INTERGENIC
212	3437378	G	T	T	T	T	INTERGENIC
213	3437524	G	A	A	A	A	INTERGENIC
214	3437679	G	A	A	A	A	INTERGENIC
215	3437722	T	C	C	C	C	INTERGENIC
216	3437849	C	T	T	T	T	INTERGENIC
217	3438524	C	G	G	G	G	INTERGENIC
218	3438600	A	G	G	G	G	INTERGENIC
219	3438748	A	G	G	G	G	INTERGENIC
220	3438757	A	G	G	G	G	INTERGENIC
221	3438818	T	C	C	C	C	INTERGENIC
222	3439126	C	T	T	T	T	INTERGENIC
223	3439153	A	G	G	G	G	INTERGENIC
224	3439432	T	C	C	C	C	INTERGENIC
225	3439520	C	T	T	T	T	INTERGENIC
226	3439564	A	G	G	G	G	INTERGENIC
227	3439793	C	A	A	A	A	INTERGENIC
228	3439878	T	C	C	C	C	INTERGENIC
229	3440141	C	G	G	G	G	INTERGENIC
230	3440151	T	G	G	G	G	INTERGENIC
231	3440192	A	G	G	G	G	INTERGENIC
232	3440310	A	G	G	G	G	INTERGENIC
233	3440408	T	C	C	C	C	INTERGENIC
234	3440442	A	T	T	T	T	INTERGENIC
235	3440544	C	T	T	T	T	INTERGENIC
236	3440814	C	G	G	G	G	INTERGENIC
237	3441051	T	C	C	C	C	INTERGENIC
238	3441059	A	G	G	G	G	INTERGENIC
239	3441094	T	C	C	C	C	INTERGENIC
240	3441165	C	T	T	T	T	INTERGENIC
241	3441449	T	A	A	A	A	INTERGENIC
242	3441557	T	C	C	C	C	INTERGENIC
243	3441638	G	A	A	A	A	INTERGENIC
244	3441684	T	A	A	A	A	INTERGENIC
245	3441752	T	C	C	C	C	INTERGENIC
246	3441790	T	A	A	A	A	INTERGENIC
247	3441910	G	A	A	A	A	INTERGENIC
248	3442150	G	A	A	A	A	INTERGENIC
249	3442178	C	T	T	T	T	INTERGENIC
250	3443085	C	G	G	G	G	INTERGENIC
251	3443115	A	T	T	T	T	INTERGENIC
252	3443235	C	T	T	T	T	INTERGENIC
253	3443284	G	A	A	A	A	INTERGENIC
254	3443345	T	G	G	G	G	INTERGENIC
255	3443417	C	T	T	T	T	INTERGENIC
256	3445755	T	C	C	C	C	INTERGENIC
257	3458815	T	C	C	C	C	INTERGENIC
258	3460666	A	W	T	T	T	INTERGENIC
259	3460718	C	G	G	G	G	INTERGENIC
260	3460764	C	T	T	T	T	INTERGENIC
261	3460856	G	A	A	A	A	INTERGENIC
262	3461015	G	A	A	A	A	INTERGENIC
263	3461077	A	T	T	T	T	INTERGENIC
264	3461087	G	C	C	C	C	INTERGENIC
265	3461158	A	T	T	T	T	INTERGENIC
266	3461344	T	G	G	G	G	INTERGENIC
267	3461371	C	T	T	T	T	INTERGENIC
268	3461516	A	G	G	G	G	INTERGENIC
269	3461671	T	G	G	G	G	INTERGENIC
270	3461727	C	A	A	A	A	INTERGENIC
271	3461744	G	T	T	T	T	INTERGENIC
272	3461975	G	A	A	A	A	INTERGENIC
273	3462031	T	C	C	C	C	INTERGENIC
274	3462088	A	T	T	T	T	INTERGENIC
275	3462280	G	C	C	C	C	INTERGENIC
276	3462536	A	T	T	T	T	INTERGENIC
277	3462586	C	N	T	T	T	INTERGENIC
278	3462628	T	C	C	C	C	INTERGENIC
279	3462658	G	C	C	C	C	INTERGENIC
280	3462738	T	G	G	G	G	INTERGENIC
281	3462786	C	T	T	T	T	INTERGENIC
282	3463246	T	C	C	C	C	INTERGENIC
283	3463436	G	T	T	T	T	INTERGENIC
284	3463596	A	T	T	T	T	INTERGENIC
285	3463677	A	G	G	G	G	INTERGENIC
286	3463937	G	C	C	C	C	INTERGENIC
287	3464044	C	T	T	T	T	INTERGENIC
288	3464116	T	C	C	C	C	INTERGENIC
289	3464151	C	T	T	T	T	INTERGENIC
290	3464161	G	A	A	A	A	INTERGENIC
291	3464195	C	N	A	A	A	INTERGENIC
292	3464324	T	C	C	C	C	INTERGENIC
293	3464689	G	C	C	C	C	INTERGENIC
294	3464814	G	A	A	A	A	INTERGENIC
295	3464897	A	G	G	G	G	INTERGENIC
296	3464932	T	C	C	C	C	INTERGENIC
297	3465001	A	G	N	G	G	INTERGENIC
298	3465181	A	G	G	G	G	INTERGENIC
299	3465757	T	G	G	G	G	INTERGENIC
300	3466468	C	A	A	A	A	INTERGENIC
301	3467026	T	C	C	C	C	INTERGENIC
302	3467680	A	G	G	G	G	DOWNSTREAM
303	3468648	C	T	T	T	T	DOWNSTREAM
304	3468809	A	G	G	G	G	DOWNSTREAM
305	3469177	G	A	A	A	A	DOWNSTREAM
306	3469849	A	G	G	G	G	DOWNSTREAM
307	3469983	A	G	G	G	G	DOWNSTREAM
308	3470233	T	C	C	C	C	DOWNSTREAM
309	3470239	G	A	A	A	A	DOWNSTREAM
310	3470735	T	C	C	C	C	DOWNSTREAM
311	3471737	C	T	T	T	T	DOWNSTREAM
312	3471805	C	A	A	A	A	DOWNSTREAM
313	3471877	T	G	G	G	G	DOWNSTREAM
314	3471992	C	T	T	T	T	DOWNSTREAM
315	3472016	C	T	T	T	T	DOWNSTREAM
316	3472071	G	A	A	A	A	DOWNSTREAM
317	3472115	T	A	A	A	A	DOWNSTREAM
318	3472204	C	T	T	T	T	DOWNSTREAM
319	3472242	C	T	T	T	T	DOWNSTREAM
320	3472284	G	A	A	A	A	UTR_3_PRIME
321	3472471	A	T	T	T	T	UTR_3_PRIME
322	3472895	T	C	C	C	C	INTRON
323	3472962	G	A	A	A	A	INTRON
324	3472992	A	G	G	G	G	INTRON
325	3473019	A	G	G	G	G	INTRON
326	3474055	T	G	G	G	G	SYNONYMOUS_CODING	ctA/ctC, CmoCh17G004740
327	3474270	T	A	A	A	A	INTRON
328	3475090	A	G	G	G	G	UPSTREAM
329	3475210	A	G	G	G	G	UPSTREAM
330	3475663	A	C	C	C	C	UPSTREAM
331	3475740	A	C	C	C	C	UPSTREAM
332	3475806	A	G	G	G	G	UPSTREAM
333	3475842	T	C	C	C	C	UPSTREAM
334	3475862	C	T	T	T	T	UPSTREAM
335	3475979	T	C	C	C	C	UPSTREAM
336	3476504	T	C	C	C	C	UPSTREAM
337	3476605	A	G	G	G	G	UPSTREAM
338	3476638	G	T	T	T	T	UPSTREAM
339	3476943	T	C	C	C	C	UPSTREAM
340	3477065	G	C	C	C	C	UPSTREAM
341	3477310	A	G	G	G	G	UPSTREAM
342	3477455	G	A	A	R	A	UPSTREAM
343	3477490	A	R	A	R	A	UPSTREAM
344	3477842	C	T	T	T	T	UPSTREAM
345	3478283	G	A	A	A	A	UPSTREAM
346	3478342	A	G	G	G	G	UPSTREAM
347	3478695	A	G	G	G	G	UPSTREAM
348	3478891	T	C	C	C	C	UPSTREAM
349	3479403	T	C	C	C	C	UPSTREAM
350	3479413	A	G	G	G	G	UPSTREAM
351	3479423	T	G	G	G	G	UPSTREAM
352	3479576	A	C	C	C	C	UPSTREAM
353	3479848	A	G	G	G	G	INTERGENIC
354	3479891	C	T	T	T	T	INTERGENIC
355	3480040	C	T	T	T	T	INTERGENIC
356	3480124	T	C	C	C	C	INTERGENIC
357	3480266	C	A	A	A	A	INTERGENIC
358	3480370	T	C	C	C	C	INTERGENIC
359	3480557	T	C	C	C	C	INTERGENIC
360	3480564	A	G	G	G	G	INTERGENIC
361	3480697	C	T	T	T	T	INTERGENIC
362	3480817	G	C	C	C	C	INTERGENIC
363	3480832	G	A	A	A	A	INTERGENIC
364	3480951	G	A	A	A	A	INTERGENIC
365	3481051	G	A	A	A	A	INTERGENIC
366	3481254	C	T	T	T	T	INTERGENIC
367	3481468	A	C	C	C	C	INTERGENIC
368	3481520	C	T	T	T	T	INTERGENIC
369	3481778	G	A	A	A	A	INTERGENIC
370	3481936	A	G	G	G	G	INTERGENIC
371	3481980	T	C	C	C	C	INTERGENIC
372	3482041	G	A	A	A	A	INTERGENIC
373	3482366	T	C	C	C	C	INTERGENIC
374	3482442	T	A	A	A	A	INTERGENIC
375	3482690	T	C	C	C	C	INTERGENIC
376	3482771	A	G	G	G	G	INTERGENIC
377	3482869	G	A	A	A	A	INTERGENIC
378	3482936	T	C	C	C	C	INTERGENIC
379	3483250	T	A	A	A	A	INTERGENIC
380	3483313	C	G	G	G	G	INTERGENIC
381	3483336	G	A	A	A	A	INTERGENIC
382	3483363	C	T	T	T	T	INTERGENIC
383	3483370	T	C	C	C	C	INTERGENIC
384	3483388	A	G	G	G	G	INTERGENIC
385	3483442	A	G	G	G	G	INTERGENIC
386	3483474	G	C	C	C	C	INTERGENIC
387	3483494	A	G	G	G	G	INTERGENIC
388	3484152	T	C	C	C	C	INTERGENIC
389	3484447	G	A	A	A	A	INTERGENIC
390	3486615	G	A	A	A	A	INTERGENIC
391	3486776	A	T	T	T	T	INTERGENIC
392	3487369	T	C	C	C	C	INTERGENIC
393	3488541	A	T	T	T	T	INTERGENIC
394	3489288	T	C	C	C	C	INTERGENIC
395	3490235	C	T	T	T	T	INTERGENIC
396	3490245	G	A	A	A	A	INTERGENIC
397	3490396	A	C	C	C	C	INTERGENIC
398	3490996	A	G	G	G	G	INTERGENIC
399	3491145	T	C	C	C	C	INTERGENIC
400	3491194	G	T	T	T	T	INTERGENIC
401	3491270	A	G	G	G	G	INTERGENIC
402	3491314	A	G	G	G	G	INTERGENIC
403	3491905	G	A	A	A	A	INTERGENIC
404	3492345	G	A	A	A	A	INTERGENIC
405	3493930	C	T	T	T	T	INTERGENIC
406	3494292	A	C	C	C	C	INTERGENIC
407	3494650	G	T	T	T	T	INTERGENIC
408	3495175	T	C	C	C	C	INTERGENIC
409	3495501	C	G	G	G	G	INTERGENIC
410	3495848	A	G	G	G	G	INTERGENIC
411	3496400	T	G	G	G	G	INTERGENIC
412	3496409	C	T	T	T	T	INTERGENIC
413	3496649	T	A	A	A	A	INTERGENIC
414	3499000	G	C	C	C	C	INTERGENIC
415	3499440	A	G	G	G	G	INTERGENIC
416	3499459	G	A	A	A	A	INTERGENIC
417	3500021	G	A	A	A	A	INTERGENIC
418	3500167	T	C	C	C	C	INTERGENIC
419	3500438	T	G	G	G	G	INTERGENIC
420	3500468	C	T	T	T	T	INTERGENIC
421	3501621	C	T	T	T	T	INTERGENIC
422	3501635	A	T	T	T	T	INTERGENIC
423	3502473	T	C	C	C	C	INTERGENIC
424	3502580	A	G	G	G	G	INTERGENIC
425	3502967	A	G	G	G	G	INTERGENIC
426	3503702	A	G	G	G	G	INTERGENIC
427	3503861	C	T	T	T	T	INTERGENIC
428	3504063	C	T	T	T	T	INTERGENIC
429	3504415	A	C	C	C	C	INTERGENIC
430	3504732	G	A	A	A	A	INTERGENIC
431	3504782	C	T	T	T	T	INTERGENIC
432	3505736	G	G	G	R	R	DOWNSTREAM
433	3505746	A	A	A	R	R	DOWNSTREAM
434	3505764	G	G	R	R	R	DOWNSTREAM
435	3505787	G	G	G	R	R	DOWNSTREAM
436	3505814	G	R	R	R	R	DOWNSTREAM
437	3505823	A	R	R	R	R	DOWNSTREAM
438	3505838	G	R	R	R	R	DOWNSTREAM
439	3505880	G	R	R	R	R	DOWNSTREAM
440	3505895	G	R	R	R	R	DOWNSTREAM
441	3505923	G	R	R	R	R	DOWNSTREAM
442	3505942	G	R	R	R	R	DOWNSTREAM
443	3505965	C	Y	Y	Y	Y	DOWNSTREAM
444	3505973	A	R	R	R	R	DOWNSTREAM
445	3505984	C	Y	Y	Y	Y	DOWNSTREAM
446	3506012	G	R	R	R	R	DOWNSTREAM
447	3506652	A	C	C	C	C	DOWNSTREAM
448	3508788	G	A	A	A	A	DOWNSTREAM
449	3509099	A	G	G	G	G	DOWNSTREAM
450	3511150	A	G	G	G	G	INTRON
451	3511464	C	T	T	T	T	INTRON
452	3515023	C	T	T	T	T	UPSTREAM
453	3515175	T	C	C	C	C	UPSTREAM
454	3515338	A	C	C	C	C	UPSTREAM
455	3515397	T	C	C	C	C	UPSTREAM
456	3515546	C	G	G	G	G	UPSTREAM
457	3516004	G	A	A	A	A	UPSTREAM
458	3516036	C	T	T	T	T	UPSTREAM
459	3516141	G	C	C	C	C	UPSTREAM
460	3516212	G	A	A	A	A	UPSTREAM
461	3516230	A	C	C	C	C	UPSTREAM
462	3516362	C	T	T	T	T	UPSTREAM
463	3516409	C	G	G	G	G	UPSTREAM
464	3516526	G	C	C	C	C	UPSTREAM
465	3516548	C	T	T	T	T	UPSTREAM
466	3516800	A	T	T	T	T	UPSTREAM
467	3516983	G	A	A	A	A	UPSTREAM
468	3517045	A	T	T	T	W	UPSTREAM
469	3517056	A	C	C	C	C	UPSTREAM
470	3517247	A	G	G	G	G	UPSTREAM
471	3517302	T	A	A	A	A	UPSTREAM
472	3517325	T	G	G	G	G	UPSTREAM
473	3517587	G	A	A	A	A	INTERGENIC
474	3517602	T	C	C	C	C	INTERGENIC
475	3517620	A	G	G	G	G	INTERGENIC
476	3517636	T	A	A	A	A	INTERGENIC
477	3517684	C	T	T	T	T	INTERGENIC
478	3517772	T	C	C	C	C	INTERGENIC
479	3517828	G	T	T	T	T	INTERGENIC
480	3518018	T	C	C	C	C	INTERGENIC
481	3518279	A	G	G	G	G	INTERGENIC
482	3518388	G	A	A	A	A	INTERGENIC
483	3518478	G	T	T	T	T	INTERGENIC
484	3518506	C	T	T	T	T	INTERGENIC
485	3518809	T	C	C	C	C	INTERGENIC
486	3518898	G	T	T	T	T	INTERGENIC
487	3518926	C	T	T	T	T	INTERGENIC
488	3518954	C	A	A	A	A	INTERGENIC
489	3519192	A	G	G	G	G	INTERGENIC
490	3519222	G	C	C	C	C	INTERGENIC
491	3519535	T	C	C	C	C	INTERGENIC
492	3519831	A	G	G	G	G	INTERGENIC
493	3519961	C	T	T	T	T	INTERGENIC
494	3520294	T	G	G	G	G	INTERGENIC
495	3520368	G	T	T	T	T	INTERGENIC
496	3520517	A	G	G	G	G	INTERGENIC
497	3520653	C	N	T	T	T	INTERGENIC
498	3520686	G	N	A	A	A	INTERGENIC
499	3520699	G	N	C	C	C	INTERGENIC
500	3520737	G	A	A	A	A	INTERGENIC
501	3520795	G	A	A	A	A	INTERGENIC
502	3520803	C	A	A	A	A	INTERGENIC
503	3520923	G	T	T	T	T	INTERGENIC
504	3520983	A	C	C	C	C	INTERGENIC
505	3521001	C	T	T	T	T	INTERGENIC
506	3521097	T	C	C	C	C	INTERGENIC
507	3521158	G	T	T	T	T	INTERGENIC
508	3521186	T	C	C	C	C	INTERGENIC
509	3521257	A	C	C	C	C	INTERGENIC
510	3521275	T	C	C	C	C	INTERGENIC
511	3521884	A	T	T	T	T	DOWNSTREAM
512	3521969	A	T	T	T	T	DOWNSTREAM
513	3522277	C	T	T	T	T	DOWNSTREAM
514	3522309	C	G	G	G	G	DOWNSTREAM
515	3522413	C	T	T	T	T	DOWNSTREAM
516	3522462	T	G	G	G	G	DOWNSTREAM
517	3522552	T	C	C	C	C	DOWNSTREAM
518	3522624	A	G	G	G	G	DOWNSTREAM
519	3527799	T	G	G	G	G	UPSTREAM
520	3531309	A	G	G	G	G	DOWNSTREAM
521	3533706	A	T	T	T	T	SYNONYMOUS_CODING	ggT/ggA, CmoCh17G004780
522	3535265	G	A	A	A	A	UPSTREAM
523	3535414	T	C	C	C	C	UPSTREAM
524	3535495	T	C	C	C	C	UPSTREAM
525	3535586	G	T	T	T	T	UPSTREAM
526	3535661	A	G	G	G	G	UPSTREAM
527	3535915	T	C	C	C	C	UPSTREAM
528	3535993	G	A	A	A	A	UPSTREAM
529	3536382	C	T	T	T	T	UPSTREAM
530	3536486	C	T	T	T	T	UPSTREAM
531	3536632	A	C	C	C	C	UPSTREAM
532	3537814	C	A	A	A	A	UPSTREAM
533	3537820	A	G	G	G	G	UTR_5_PRIME
534	3537895	C	T	T	T	T	UTR_5_PRIME
535	3538224	C	T	T	T	T	SYNONYMOUS_CODING	ccC/ccT, CmoCh17G004790
536	3538480	C	T	T	T	T	SPLICE_SITE_REGION
537	3538540	C	A	A	A	A	INTRON
538	3546166	C	C	Y	C	Y	UPSTREAM
539	3546236	G	R	R	R	G	UPSTREAM
540	3546247	A	R	R	R	A	UPSTREAM
541	3546312	T	T	Y	T	Y	UPSTREAM
542	3546330	G	G	R	G	R	UPSTREAM
543	3546341	A	A	A	A	R	UPSTREAM
544	3546379	G	N	G	G	R	UPSTREAM
545	3546414	C	C	C	C	Y	UPSTREAM
546	3551438	C	T	T	T	T	DOWNSTREAM
547	3556551	T	T	T	Y	T	INTERGENIC
548	3556646	G	G	R	G	R	INTERGENIC
549	3557442	A	A	M	M	A	INTERGENIC
550	3557599	C	C	C	Y	C	INTERGENIC
551	3557984	C	T	T	T	T	INTERGENIC
552	3558771	A	R	A	R	R	INTERGENIC
553	3563839	T	C	C	C	C	INTERGENIC
554	3566443	T	T	Y	T	T	INTERGENIC
555	3566454	T	T	Y	T	T	INTERGENIC
556	3566546	A	A	W	A	A	INTERGENIC
557	3567151	C	Y	T	T	T	INTERGENIC
558	3569146	T	A	A	A	A	INTERGENIC
559	3569373	G	A	A	A	A	INTERGENIC
560	3569945	A	C	C	C	C	INTERGENIC
561	3571349	AG	A	AG
562	3571898	T	W	T	W	T	INTERGENIC
563	3571960	T	W	T	W	T	INTERGENIC
564	3571971	C	Y	C	Y	C	INTERGENIC
565	3572010	T	K	T	K	T	INTERGENIC
566	3573385	G	A	A	A	A	INTERGENIC
567	3573900	T	C	C	C	C	INTERGENIC
568	3574638	T	G	G	G	G	INTERGENIC
569	3574689	G	T	T	T	T	INTERGENIC
570	3574726	A	C	C	C	C	INTERGENIC
571	3577792	C	T	T	T	T	INTERGENIC
572	3577843	T	G	G	G	G	INTERGENIC
573	3577956	G	A	A	A	A	INTERGENIC
574	3577978	G	A	A	A	A	INTERGENIC
575	3578413	A	T	T	T	T	INTERGENIC
576	3578553	C	T	T	T	T	INTERGENIC
577	3578616	G	T	T	T	T	INTERGENIC
578	3578626	T	C	C	C	C	INTERGENIC
579	3578846	T	C	C	C	C	INTERGENIC
580	3579492	A	G	G	G	G	INTERGENIC
581	3579606	C	G	G	G	G	INTERGENIC
582	3582841	G	A	A	A	A	INTERGENIC
583	3583069	A	G	G	G	G	INTERGENIC
584	3583224	C	T	T	T	T	INTERGENIC
585	3583540	T	G	G	G	G	INTERGENIC
586	3583632	T	C	C	C	C	INTERGENIC
587	3583713	T	C	C	C	C	INTERGENIC
588	3583745	G	A	A	A	A	INTERGENIC
589	3584955	C	T	T	T	T	INTERGENIC
590	3586112	C	T	T	T	T	INTERGENIC
591	3586318	G	A	A	R	R	INTERGENIC
592	3588159	C	C	Y	Y	C	INTERGENIC
593	3592130	A	T	T	T	T	INTERGENIC
594	3593689	C	T	C	T	C	INTERGENIC
595	3594031	C	C	T	C	Y	INTERGENIC
596	3594555	C	N	N	C	T	INTERGENIC
597	3594855	A	R	A	A	R	INTERGENIC
598	3594867	A	R	A	A	R	INTERGENIC
599	3594926	C	Y	C	C	Y	INTERGENIC
600	3594933	C	Y	C	C	Y	INTERGENIC
601	3594991	G	N	G	R	R	INTERGENIC
602	3595030	G	G	G	R	R	INTERGENIC
603	3595057	G	G	G	R	R	INTERGENIC
604	3595695	T	T	C	T	C	INTERGENIC
605	3596206	T	T	C	T	C	INTERGENIC
606	3596576	C	Y	C	C	Y	INTERGENIC
607	3596588	C	Y	C	C	Y	INTERGENIC
608	3596612	C	C	C	C	Y	INTERGENIC
609	3596687	A	A	A	A	R	INTERGENIC
610	3597099	T	Y	C	T	C	INTERGENIC
611	3597125	A	A	C	A	C	INTERGENIC
612	3597356	C	C	C	Y	Y	INTERGENIC
613	3598506	A	A	G	A	G	INTERGENIC
614	3599043	C	T	C	T	C	INTERGENIC
615	3599715	AG	AG	A
616	3600173	C	C	T	C	T	INTERGENIC
617	3600712	C	C	G	C	G	INTERGENIC
618	3600966	A	A	G	A	G	INTERGENIC
619	3601009	A	A	G	A	G	INTERGENIC
620	3601067	T	T	C	T	C	INTERGENIC
621	3601851	GA	GA	G
622	3602130	T	T	A	T	W	INTERGENIC
623	3602685	T	T	C	T	C	INTERGENIC
624	3602836	C	C	G	C	G	INTERGENIC
625	3602952	AG	AG	A
626	3603676	T	C	C	C	C	INTERGENIC
627	3604680	T	C	C	C	C	INTERGENIC
628	3604777	A	G	G	G	G	INTERGENIC
629	3605931	A	C	A	C	A	INTERGENIC
630	3606052	A	A	A,AC
631	3606466	A	A	G	A	G	INTERGENIC
632	3606871	G	G	A	G	A	INTERGENIC
633	3606973	T	C	C	C	C	INTERGENIC
634	3607920	A	A	G	A	G	UPSTREAM
635	3608491	G	T	T	T	T	UPSTREAM
636	3609708	T	T	C	T	C	UPSTREAM
637	3609982	G	G	A	G	R	UPSTREAM
638	3611124	G	A	A	A	A	UPSTREAM
639	3611312	A	C	A	C	A	UPSTREAM
640	3611529	C	T	C	T	C	UPSTREAM
641	3611616	C	A	C	A	C	UPSTREAM
642	3613249	A	T	T	T	T	INTRON
643	3613370	A	T	T	T	T	INTRON
644	3613457	T	C	C	C	C	INTRON
645	3613467	T	C	C	C	C	INTRON
646	3613497	A	G	G	G	G	INTRON
647	3613516	G	C	C	C	C	INTRON
648	3613718	C	T	T	T	T	INTRON
649	3613770	T	C	C	C	C	INTRON
650	3616188	A	R	R	R	A	DOWNSTREAM
651	3616228	G	G	G	R	G	DOWNSTREAM
652	3616250	G	G	N	R	G	DOWNSTREAM
653	3616317	G	G	G	R	G	DOWNSTREAM
654	3616356	A	A	A	R	A	DOWNSTREAM
655	3616365	T	T	T	K	T	DOWNSTREAM
656	3616373	A	A	A	M	A	DOWNSTREAM
657	3619394	C	C	T	C	T	DOWNSTREAM
658	3621621	G	G	A	G	A	INTERGENIC
659	3622378	C	C	C	C	Y	INTERGENIC
660	3622384	C	C	C	C	Y	INTERGENIC
661	3622435	C	C	C	Y	Y	INTERGENIC
662	3622448	G	G	G	R	R	INTERGENIC
663	3622504	A	A	W	A	W	INTERGENIC
664	3622525	T	T	Y	T	Y	INTERGENIC
665	3623495	C	C	S	C	S	INTERGENIC
666	3623513	C	C	S	C	S	INTERGENIC
667	3623533	T	T	Y	T	Y	INTERGENIC
668	3623568	C	Y	C	Y	C	INTERGENIC
669	3623622	G	G	G	G	R	INTERGENIC
670	3623637	A	A	A	A	R	INTERGENIC
671	3623645	G	G	G	G	R	INTERGENIC
672	3623658	A	A	A	A	R	INTERGENIC
673	3623673	A	A	A	A	M	INTERGENIC
674	3623965	T	Y	T	T	T	INTERGENIC
675	3623994	A	R	R	R	A	INTERGENIC
676	3624100	C	M	M	M	M	INTERGENIC
677	3624118	C	Y	Y	Y	Y	INTERGENIC
678	3624172	T	Y	Y	Y	Y	INTERGENIC
679	3624194	A	R	R	R	R	INTERGENIC
680	3624313	C	C	S	S	C	INTERGENIC
681	3624506	A	G	G	G	G	INTERGENIC
682	3624995	C	T	C	T	C	INTERGENIC
683	3625079	G	G	R	G	G	INTERGENIC
684	3625091	C	Y	Y	C	C	INTERGENIC
685	3625127	T	Y	Y	T	Y	INTERGENIC
686	3625180	T	Y	Y	T	Y	INTERGENIC
687	3625187	A	M	M	A	M	INTERGENIC
688	3625396	G	N	R	R	R	INTERGENIC
689	3625438	C	Y	Y	Y	Y	INTERGENIC
690	3625454	C	Y	Y	Y	Y	INTERGENIC
691	3625492	T	Y	Y	Y	Y	INTERGENIC
692	3625498	G	S	S	S	S	INTERGENIC
693	3625505	A	R	R	R	R	INTERGENIC
694	3625542	C	Y	Y	Y	Y	INTERGENIC
695	3625569	T	Y	Y	Y	Y	INTERGENIC
696	3625586	A	R	R	R	R	INTERGENIC
697	3625597	C	Y	Y	Y	Y	INTERGENIC
698	3625613	T	W	W	W	W	INTERGENIC
699	3625641	G	R	R	R	R	INTERGENIC
700	3625651	G	K	K	K	K	INTERGENIC
701	3625716	A	R	R	R	R	INTERGENIC
702	3625816	C	Y	Y	Y	Y	INTERGENIC
703	3625877	G	R	R	R	R	INTERGENIC
704	3625911	T	Y	Y	Y	Y	INTERGENIC
705	3625953	C	Y	Y	Y	Y	INTERGENIC
706	3625994	C	C	Y	Y	Y	INTERGENIC
707	3626028	C	C	S	S	S	INTERGENIC
708	3626282	A	A	R	R	A	INTERGENIC
709	3626297	C	C	S	S	C	INTERGENIC
710	3626303	C	C	Y	Y	C	INTERGENIC
711	3626415	C	M	M	M	M	INTERGENIC
712	3626478	G	R	R	R	R	INTERGENIC
713	3626499	T	Y	Y	Y	Y	INTERGENIC
714	3626508	A	R	R	R	R	INTERGENIC
715	3626524	C	M	M	M	M	INTERGENIC
716	3626699	A	A	W	W	W	INTERGENIC
717	3626754	A	A	R	R	R	INTERGENIC
718	3626808	T	T	T	Y	Y	INTERGENIC
719	3626817	C	C	C	Y	Y	INTERGENIC
720	3626926	A	M	M	M	M	INTERGENIC
721	3626932	G	K	K	K	K	INTERGENIC
722	3627081	T	T	T	W	W	INTERGENIC
723	3627090	A	A	A	R	R	INTERGENIC
724	3627130	T	Y	Y	Y	Y	INTERGENIC
725	3627141	G	R	R	R	R	INTERGENIC
726	3627189	T	Y	Y	Y	Y	INTERGENIC
727	3627199	G	S	S	S	S	INTERGENIC
728	3627269	C	Y	Y	Y	Y	INTERGENIC
729	3627276	G	R	R	R	R	INTERGENIC
730	3627366	A	M	M	M	M	INTERGENIC
731	3627385	C	Y	Y	Y	Y	INTERGENIC
732	3627427	T	Y	Y	Y	Y	INTERGENIC
733	3627541	G	K	K	K	K	INTERGENIC
734	3627576	T	Y	Y	Y	Y	INTERGENIC
735	3627594	G	R	R	R	R	INTERGENIC
736	3627617	C	C	Y	C	Y	INTERGENIC
737	3628290	A	R	A	R	A	INTERGENIC
738	3628313	C	M	C	M	C	INTERGENIC
739	3628754	T	T	T	Y	Y	INTERGENIC
740	3628761	G	G	G	R	R	INTERGENIC
741	3628768	T	T	T	Y	Y	INTERGENIC
742	3628774	T	T	T	Y	Y	INTERGENIC
743	3631240	T	C	C	C	Y	INTERGENIC
744	3631279	C	C	Y	Y	Y	INTERGENIC
745	3631317	T	Y	Y	Y	Y	INTERGENIC
746	3631328	A	W	W	W	W	INTERGENIC
747	3631348	T	Y	T	Y	Y	INTERGENIC
748	3631796	A	A	R	A	A	INTERGENIC
749	3631891	T	W	T	W	W	INTERGENIC
750	3631935	T	Y	Y	Y	Y	INTERGENIC
751	3631968	C	M	M	M	M	INTERGENIC
752	3632006	A	R	R	R	R	INTERGENIC
753	3632020	G	R	R	R	R	INTERGENIC
754	3632065	C	Y	Y	Y	C	INTERGENIC
755	3634838	C	T	C	T	Y	INTERGENIC
756	3635244	C	Y	C	Y	C	INTERGENIC
757	3635289	C	Y	C	Y	C	INTERGENIC
758	3635313	G	R	G	R	G	INTERGENIC
759	3635339	T	Y	T	Y	T	INTERGENIC
760	3635383	C	Y	C	Y	C	INTERGENIC
761	3635403	T	Y	T	Y	T	INTERGENIC
762	3635427	G	R	G	R	G	INTERGENIC
763	3635446	A	W	A	W	A	INTERGENIC
764	3635463	T	Y	T	Y	T	INTERGENIC
765	3635469	T	Y	T	Y	T	INTERGENIC
766	3635505	C	Y	C	Y	C	INTERGENIC
767	3635529	G	R	G	R	G	INTERGENIC
768	3635535	A	R	A	R	A	INTERGENIC
769	3637032	G	G	G	G	K	INTERGENIC
770	3639674	T	C	C	C	C	INTERGENIC
771	3644332	G	K	K	K	K	INTERGENIC
772	3644338	G	S	S	S	S	INTERGENIC
773	3644351	C	S	S	S	S	INTERGENIC
774	3644357	A	M	M	M	M	INTERGENIC
775	3644379	G	R	R	R	R	INTERGENIC
776	3644404	A	M	M	M	M	INTERGENIC
777	3644441	G	R	R	R	R	INTERGENIC
778	3644462	C	Y	Y	Y	Y	INTERGENIC
779	3644509	G	R	G	R	R	INTERGENIC
780	3645523	G	K	K	K	G	INTERGENIC
781	3645548	T	Y	Y	Y	T	INTERGENIC
782	3645611	A	R	R	R	A	INTERGENIC
783	3645617	T	Y	Y	Y	T	INTERGENIC
784	3645670	G	R	R	R	R	INTERGENIC
785	3645690	C	Y	Y	Y	Y	INTERGENIC
786	3645968	A	A	M	M	A	INTERGENIC
787	3645979	C	C	C	Y	C	INTERGENIC
788	3646018	C	C	C	M	C	INTERGENIC
789	3646217	T	K	T	T	K	INTERGENIC
790	3646251	A	R	A	A	R	INTERGENIC
791	3646294	C	Y	C	C	Y	INTERGENIC
792	3646312	T	Y	T	T	Y	INTERGENIC
793	3646327	C	Y	C	C	Y	INTERGENIC
794	3646423	C	Y	Y	Y	Y	INTERGENIC
795	3646829	A	G	A	G	A	INTERGENIC
796	3647895	T	T	G	T	G	INTERGENIC
797	3649004	T	W	T	W	W	INTERGENIC
798	3649011	G	R	G	R	R	INTERGENIC
799	3649017	T	Y	T	Y	Y	INTERGENIC
800	3649042	A	R	A	R	R	INTERGENIC
801	3649074	T	Y	Y	Y	Y	INTERGENIC
802	3649087	T	Y	Y	Y	Y	INTERGENIC
803	3649093	A	M	M	M	M	INTERGENIC
804	3649131	G	R	R	R	R	INTERGENIC
805	3649191	C	C	C	Y	Y	INTERGENIC
806	3649231	T	T	T	Y	Y	INTERGENIC
807	3649243	A	A	A	R	R	INTERGENIC
808	3649278	C	C	C	Y	Y	INTERGENIC
809	3649371	A	R	R	A	A	INTERGENIC
810	3649378	C	Y	Y	C	Y	INTERGENIC
811	3649445	T	Y	Y	Y	T	INTERGENIC
812	3649575	G	G	R	R	R	INTERGENIC
813	3649602	T	T	K	K	K	INTERGENIC
814	3649642	G	G	S	S	S	INTERGENIC
815	3649650	A	A	R	R	R	INTERGENIC
816	3649720	G	G	K	K	K	INTERGENIC
817	3649802	G	K	K	K	G	INTERGENIC
818	3649837	A	R	R	R	A	INTERGENIC
819	3649843	C	M	M	M	C	INTERGENIC
820	3649897	C	S	C	S	C	INTERGENIC
821	3649910	G	R	R	R	G	INTERGENIC
822	3649934	G	R	R	R	G	INTERGENIC
823	3649951	A	A	R	R	A	INTERGENIC
824	3650366	T	Y	Y	Y	Y	INTERGENIC
825	3650397	G	K	K	K	K	INTERGENIC
826	3650407	C	Y	Y	Y	Y	INTERGENIC
827	3650431	C	Y	Y	Y	Y	INTERGENIC
828	3650441	C	Y	Y	Y	Y	INTERGENIC
829	3650458	C	Y	Y	Y	Y	INTERGENIC
830	3650504	T	Y	Y	Y	Y	INTERGENIC
831	3650594	A	R	R	R	R	INTERGENIC
832	3650656	T	Y	Y	Y	Y	INTERGENIC
833	3650662	A	R	R	R	R	INTERGENIC
834	3650670	T	W	W	W	W	INTERGENIC
835	3650696	T	W	W	W	W	INTERGENIC
836	3650704	G	R	R	R	R	INTERGENIC
837	3650723	G	R	G	R	R	INTERGENIC
838	3650729	T	Y	T	Y	Y	INTERGENIC
839	3650787	T	Y	T	Y	Y	INTERGENIC
840	3650822	A	R	R	R	R	INTERGENIC
841	3650890	C	Y	Y	Y	Y	INTERGENIC
842	3650924	C	S	S	S	S	INTERGENIC
843	3650931	G	K	K	K	K	INTERGENIC
844	3650938	G	R	R	R	R	INTERGENIC
845	3650945	T	Y	Y	Y	Y	INTERGENIC
846	3651028	A	M	M	M	M	INTERGENIC
847	3651059	A	R	R	R	R	INTERGENIC
848	3651067	C	Y	Y	Y	Y	INTERGENIC
849	3651208	T	Y	Y	Y	Y	INTERGENIC
850	3651244	C	Y	Y	Y	Y	INTERGENIC
851	3651318	C	M	M	M	M	INTERGENIC
852	3651404	G	G	G	G	R	INTERGENIC
853	3651410	A	A	A	A	R	INTERGENIC
854	3651489	T	T	T	T	Y	INTERGENIC
855	3651503	T	T	T	T	Y	INTERGENIC
856	3651529	C	C	C	C	Y	INTERGENIC
857	3654649	T	T	T	T	Y	INTERGENIC
858	3654701	C	C	C	C	Y	INTERGENIC
859	3654927	C	C	T	C	T	INTERGENIC
860	3655142	G	A	N	A	N	INTERGENIC
861	3655185	TATGA	TATGA	T
862	3655362	T	Y	Y	Y	T	INTERGENIC
863	3655369	A	W	W	W	A	INTERGENIC
864	3655502	C	Y	C	Y	C	INTERGENIC
865	3655526	C	S	C	S	C	INTERGENIC
866	3655549	A	R	A	R	A	INTERGENIC
867	3655569	G	R	G	R	G	INTERGENIC
868	3655618	T	K	T	K	T	INTERGENIC
869	3655629	T	Y	T	Y	T	INTERGENIC
870	3655660	C	Y	C	Y	C	INTERGENIC
871	3656232	G	G	A	G	R	INTERGENIC
872	3656294	AC	AC	A
873	3656390	A	A	C	A	M	INTERGENIC
874	3656904	C	T	C	T	C	INTERGENIC
875	3657135	T	C	C	C	C	INTERGENIC
876	3657847	A	A	G	A	G	INTERGENIC
877	3658455	A	A	G	A	G	INTERGENIC
878	3658846	C	T	C	T	C	INTERGENIC
879	3659041	A	A	G	A	R	INTERGENIC
880	3659218	C	C	T	C	Y	INTERGENIC
881	3659290	G	G	A	G	R	INTERGENIC
882	3660068	C	T	C	T	C	INTERGENIC
883	3660129	G	G	A	G	R	INTERGENIC
884	3660238	G	A	G	A	R	INTERGENIC
885	3660246	C	T	C	T	Y	INTERGENIC
886	3660461	A	A	C	A	C	INTERGENIC
887	3660483	C	C	CTT
888	3660619	A	T	T	T	T	INTERGENIC
889	3660779	CACTTTTAACTAGATGAATTTCTTTTCACTAGAGCATGATCACTATCTGATTAACTTAACCACATCTCACTATACCTATATCATTATGGTT	CACTTTTAACTAGATGAATTTCTTTTCACTAGAGCATGATCACTATCTGATTAACTTAACCACATCTCACTATACCTATATCATTATGGTT	C
890	3661044	C	C	T	C	T	INTERGENIC
891	3661152	T	G	T	G	T	INTERGENIC
892	3661221	T	T	C	T	Y	INTERGENIC
893	3661424	G	G	A	G	R	INTERGENIC
894	3661627	A	A	C	A	C	INTERGENIC
895	3662069	A	A	C	A	C	INTERGENIC
896	3662108	A	A	G	A	G	INTERGENIC
897	3662260	A	A	C	A	C	INTERGENIC
898	3663208	C	T	T	T	T	INTERGENIC
899	3663305	A	G	G	G	G	INTERGENIC
900	3663806	G	A	A	A	A	INTERGENIC
901	3664010	C	T	T	T	T	INTERGENIC
902	3664160	G	A	A	A	A	INTERGENIC
903	3664173	G	T	T	T	T	INTERGENIC
904	3664276	C	T	T	T	T	INTERGENIC
905	3664654	T	C	C	C	C	INTERGENIC
906	3664926	G	T	T	T	T	INTERGENIC
907	3664937	G	G	T	G	T	INTERGENIC
908	3664971	C	T	T	T	T	INTERGENIC
909	3665002	C	T	T	T	T	INTERGENIC
910	3665342	C	T	T	T	T	INTERGENIC
911	3665403	T	G	G	G	G	INTERGENIC
912	3665532	A	T	T	T	T	INTERGENIC
913	3665605	G	A	A	A	A	INTERGENIC
914	3665856	T	C	C	C	C	INTERGENIC
915	3665928	T	C	C	C	C	INTERGENIC
916	3666067	G	C	C	C	C	INTERGENIC
917	3666166	C	T	T	T	T	INTERGENIC
918	3666235	C	A	A	A	A	INTERGENIC
919	3666511	T	C	C	C	C	INTERGENIC
920	3666664	T	C	C	C	C	INTERGENIC
921	3666953	G	A	A	A	A	INTERGENIC
922	3667167	T	C	N	C	C	INTERGENIC
923	3667450	C	T	N	T	T	INTERGENIC
924	3667660	A	G	N	G	N	INTERGENIC
925	3667703	G	C	N	C	N	INTERGENIC
926	3667864	A	G	N	G	N	INTERGENIC
927	3668424	A	T	N	T	T	INTERGENIC
928	3668468	G	T	N	T	N	INTERGENIC
929	3668599	G	A	N	A	A	INTERGENIC
930	3668619	G	C	N	C	C	INTERGENIC
931	3668638	G	C	N	C	C	INTERGENIC
932	3668728	G	A	N	A	N	INTERGENIC
933	3668906	A	G	N	G	N	INTERGENIC
934	3668937	A	G	N	G	N	INTERGENIC
935	3669128	C	A	N	A	A	INTERGENIC
936	3669380	T	C	N	C	N	INTERGENIC
937	3669742	T	C	N	C	N	INTERGENIC
938	3669907	T	C	N	C	N	INTERGENIC
939	3670120	G	G	N	R	N	INTERGENIC
940	3670163	G	R	N	A	N	INTERGENIC
941	3670198	A	G	N	G	N	INTERGENIC
942	3670794	G	T	N	T	N	INTERGENIC
943	3671046	A	G	N	G	N	INTERGENIC
944	3671329	G	A	N	A	N	INTERGENIC
945	3673288	G	G	A	R	N	INTERGENIC
946	3675267	G	A	N	A	N	INTERGENIC
947	3677063	G	A	N	A	R	INTERGENIC
948	3678970	T	C	C	C	C	INTERGENIC
949	3678984	A	T	T	T	T	INTERGENIC
950	3679012	T	C	C	C	C	INTERGENIC
951	3679030	G	C	C	C	C	INTERGENIC
952	3679068	A	G	N	N	G	INTERGENIC
953	3679969	G	N	A	A	A	INTERGENIC
954	3679977	A	N	G	G	G	INTERGENIC
955	3679984	G	N	A	A	A	INTERGENIC
956	3680007	C	C	T	Y	T	INTERGENIC
957	3680053	C	Y	T	Y	T	INTERGENIC
958	3680076	T	K	G	K	G	INTERGENIC
959	3680107	A	R	G	R	G	INTERGENIC
960	3680114	T	Y	N	Y	T	INTERGENIC
961	3680124	T	K	G	K	G	INTERGENIC
962	3680142	A	R	G	R	R	INTERGENIC
963	3680162	T	Y	N	Y	Y	INTERGENIC
964	3680175	C	C	N	S	G	INTERGENIC
965	3680395	A	G	N	G	N	INTERGENIC
966	3680466	A	G	N	G	N	INTERGENIC
967	3680516	A	G	N	G	N	INTERGENIC
968	3680534	G	A	N	A	N	INTERGENIC
969	3680543	C	T	N	T	N	INTERGENIC
970	3680587	A	G	N	G	N	INTERGENIC
971	3680622	T	G	N	G	N	INTERGENIC
972	3680653	A	T	N	T	N	INTERGENIC
973	3682488	C	C	T	T	T	INTERGENIC
974	3682522	C	A	A	A	A	INTERGENIC
975	3682618	T	T	C	T	Y	INTERGENIC
976	3682723	G	A	A	A	A	INTERGENIC
977	3682870	C	T	T	T	T	INTERGENIC
978	3682898	C	A	A	A	A	INTERGENIC
979	3682919	C	T	T	T	T	INTERGENIC
980	3682950	T	A	A	A	A	INTERGENIC
981	3683258	C	T	T	T	T	INTERGENIC
982	3683273	C	T	T	T	T	INTERGENIC
983	3683431	G	A	A	A	A	INTERGENIC
984	3683516	T	C	C	C	C	INTERGENIC
985	3683609	A	G	G	G	G	INTERGENIC
986	3683668	A	T	A	T	A	INTERGENIC
987	3683699	T	C	C	C	C	INTERGENIC
988	3683706	A	G	G	G	G	INTERGENIC
989	3683818	G	A	A	A	A	INTERGENIC
990	3683833	G	A	A	A	A	INTERGENIC
991	3683869	G	A	A	A	A	INTERGENIC
992	3683936	A	G	G	G	G	INTERGENIC
993	3686721	A	AT,A	AT
994	3686942	T	T	Y	T	Y	INTERGENIC
995	3687092	G	G	G	S	G	INTERGENIC
996	3687130	T	T	T	Y	Y	INTERGENIC
997	3687266	C	Y	T	Y	T	INTERGENIC
998	3687358	G	R	G	R	G	INTERGENIC
999	3687382	C	S	C	S	C	INTERGENIC
1000	3688112	C	C	CT,C
1001	3688787	C	M	C	C	C	INTERGENIC
1002	3689093	G	A	A	A	A	INTERGENIC
1003	3689709	C	T	T	T	T	INTERGENIC
1004	3689730	T	C	C	C	C	INTERGENIC
1005	3691615	C	T	T	T	T	INTERGENIC
1006	3692155	G	R	G	A	G	INTERGENIC
1007	3693454	A	C	C	C	C	INTERGENIC
1008	3693491	C	C	T	C	T	INTERGENIC
1009	3694754	A	R	A	R	A	INTERGENIC
1010	3694770	G	R	G	R	G	INTERGENIC
1011	3694805	G	R	G	R	R	INTERGENIC
1012	3694811	A	W	A	W	W	INTERGENIC
1013	3694847	C	Y	C	C	C	INTERGENIC
1014	3695214	A	G	G	G	G	INTERGENIC
1015	3695545	G	A	A	A	A	INTERGENIC
1016	3696122	A	A	T	A	T	INTERGENIC
1017	3697328	C	T	T	T	T	INTERGENIC
1018	3699350	C	G	G	G	G	INTERGENIC
1019	3699480	T	C	C	C	C	INTERGENIC
1020	3699515	T	C	C	C	C	INTERGENIC
1021	3699651	G	A	A	A	A	INTERGENIC
1022	3700273	A	G	G	G	G	INTERGENIC
1023	3700857	A	G	G	G	G	INTERGENIC
1024	3701487	T	Y	T	T	T	INTERGENIC
1025	3701532	T	Y	T	T	Y	INTERGENIC
1026	3701647	C	Y	C	C	Y	INTERGENIC
1027	3701655	G	R	G	G	R	INTERGENIC
1028	3701721	A	W	W	W	W	INTERGENIC
1029	3701741	C	Y	Y	Y	Y	INTERGENIC
1030	3701766	T	Y	Y	Y	Y	INTERGENIC
1031	3701915	A	R	R	R	R	INTERGENIC
1032	3701950	G	R	G	R	G	INTERGENIC
1033	3701962	C	Y	Y	Y	Y	INTERGENIC
1034	3702048	C	M	M	C	M	INTERGENIC
1035	3702217	C	T	C	T	C	INTERGENIC
1036	3702271	G	G	R	G	R	INTERGENIC
1037	3702304	A	A	R	R	R	INTERGENIC
1038	3702320	A	A	R	R	R	INTERGENIC
1039	3702395	G	R	R	R	R	INTERGENIC
1040	3702479	C	Y	Y	Y	Y	INTERGENIC
1041	3702499	C	Y	Y	Y	Y	INTERGENIC
1042	3702519	G	R	R	R	R	INTERGENIC
1043	3702600	T	Y	Y	Y	Y	INTERGENIC
1044	3702671	G	R	R	R	R	INTERGENIC
1045	3702713	C	Y	Y	Y	Y	INTERGENIC
1046	3702726	T	Y	Y	Y	Y	INTERGENIC
1047	3702765	A	A	A	R	R	INTERGENIC
1048	3702825	A	G	G	G	G	INTERGENIC
1049	3703394	G	T	T	T	T	INTERGENIC
1050	3704191	C	C	T	C	T	INTERGENIC
1051	3704319	A	R	R	R	R	INTERGENIC
1052	3704457	A	M	M	M	M	INTERGENIC
1053	3704825	G	G	A	G	A	INTERGENIC
1054	3704878	A	A	C	A	C	INTERGENIC
1055	3704891	A	A	G	A	G	INTERGENIC
1056	3704916	T	T	G	T	G	INTERGENIC
1057	3705056	A	A	G	A	G	INTERGENIC
1058	3705129	G	G	A	G	R	INTERGENIC
1059	3705140	T	T	G	T	K	INTERGENIC
1060	3705153	C	C	CTA,C
1061	3705222	T	T	A	T	W	INTERGENIC
1062	3705263	C	C	C,CA
1063	3705321	C	C	C,CTT
1064	3705342	G	S	G	G	G	INTERGENIC
1065	3705361	A	M	A	A	M	INTERGENIC
1066	3705408	A	M	A	A	M	INTERGENIC
1067	3705445	G	R	R	R	R	INTERGENIC
1068	3705506	T	Y	Y	Y	Y	INTERGENIC
1069	3705513	G	R	R	R	G	INTERGENIC
1070	3705586	T	T	TC
1071	3705709	C	Y	C	Y	C	INTERGENIC
1072	3705873	T	T	G	T	G	INTERGENIC
1073	3705960	C	C	T	N	T	INTERGENIC
1074	3705976	A	G	G	G	G	INTERGENIC
1075	3706066	T	T	A	T	A	INTERGENIC
1076	3706097	T	T	C	T	C	INTERGENIC
1077	3706135	G	G	A	G	R	INTERGENIC
1078	3706199	A	A	C	A	M	INTERGENIC
1079	3706214	T	T	C	T	Y	INTERGENIC
1080	3706493	C	A	C	A	C	INTERGENIC
1081	3706528	G	G	A	G	A	INTERGENIC
1082	3706573	A	A	T	A	T	INTERGENIC
1083	3706596	A	A	G	A	G	INTERGENIC
1084	3706644	AC	AC	A
1085	3706710	G	G	T	G	T	INTERGENIC
1086	3706872	C	C	T	C	T	INTERGENIC
1087	3706913	C	C	T	C	T	INTERGENIC
1088	3706944	T	T	C	T	C	INTERGENIC
1089	3707083	A	A	N	A	R	INTERGENIC
1090	3707089	T	T	N	T	Y	INTERGENIC
1091	3707149	G	G	A	G	A	INTERGENIC
1092	3707194	C	C	T	C	T	INTERGENIC
1093	3707231	T	T	C	T	C	INTERGENIC
1094	3707250	G	G	K	G	G	INTERGENIC
1095	3707284	G	G	A	G	A	INTERGENIC
1096	3707461	A	A	G	A	G	INTERGENIC
1097	3707488	G	G	T	G	T	INTERGENIC
1098	3707542	TCGGATTACCTCAAGGCTGAATATAAAGAAGATGAGAGGATTCATGGAA	TCGGATTACCTCAAGGCTGAATATAAAGAAGATGAGAGGATTCATGGAA	T
1099	3707665	A	A	G	A	G	INTERGENIC
1100	3707739	G	T	G	T	G	INTERGENIC
1101	3707800	C	C	G	C	G	INTERGENIC
1102	3707836	G	G	A	G	A	INTERGENIC
1103	3707975	T	T	C	T	Y	INTERGENIC
1104	3708114	G	G	A	G	R	INTERGENIC
1105	3708362	A	A	G	A	R	INTERGENIC
1106	3708368	G	G	A	G	R	INTERGENIC
1107	3708394	G	G	T	G	K	INTERGENIC
1108	3708557	GA	GA	GA,G
1109	3708594	G	G	T	G	K	INTERGENIC
1110	3708787	T	T	C	T	Y	INTERGENIC
1111	3708921	T	T	A	T	A	INTERGENIC
1112	3708991	T	Y	T	T	Y	INTERGENIC
1113	3709117	G	G	T	G	K	INTERGENIC
1114	3709375	T	T	C	T	Y	INTERGENIC
1115	3709581	A	A	G	A	R	INTERGENIC
1116	3709619	G	G	C	G	S	INTERGENIC
1117	3709802	A	A	N	A	R	INTERGENIC
1118	3709862	T	T	C	T	Y	INTERGENIC
1119	3709890	C	C	T	C	Y	INTERGENIC
1120	3709905	G	A	G	A	G	INTERGENIC
1121	3709967	G	G	A	G	A	INTERGENIC
1122	3710054	A	A	T	A	T	INTERGENIC
1123	3710061	G	G	A	G	A	INTERGENIC
1124	3710197	T	T	A	T	A	INTERGENIC
1125	3710208	G	G	A	G	A	INTERGENIC
1126	3710214	G	G	A	G	A	INTERGENIC
1127	3710254	T	T	C	T	C	INTERGENIC
1128	3710294	C	C	G	C	G	INTERGENIC
1129	3710333	T	T	C	T	Y	INTERGENIC
1130	3710642	G	G	A	G	R	INTERGENIC
1131	3710679	G	G	T	G	T	INTERGENIC
1132	3710810	C	G	C	G	S	INTERGENIC
1133	3710842	AT	A	AT,A
1134	3710864	T	C	T	C	T	INTERGENIC
1135	3710887	C	T	C	T	C	INTERGENIC
1136	3710947	T	C	T	C	T	INTERGENIC
1137	3710978	A	G	A	G	A	INTERGENIC
1138	3711054	G	T	G	T	G	INTERGENIC
1139	3711305	T	C	T	C	T	INTERGENIC
1140	3711327	G	A	G	A	G	INTERGENIC
1141	3711487	A	G	A	G	A	INTERGENIC
1142	3711645	AG	A	AG
1143	3711945	C	T	C	T	C	INTERGENIC
1144	3712133	A	G	A	G	R	INTERGENIC
1145	3712154	T	C	T	C	Y	INTERGENIC
1146	3712178	T	A	T	A	W	INTERGENIC
1147	3712303	C	CAGTGTGGTTTT	C
1148	3712335	G	A	G	A	G	INTERGENIC
1149	3712386	C	T	C	T	C	INTERGENIC

## Sheet: Table S5
Table S5. BSR-Seq statistics of 24 seed coat samples at four development stages from WT and mutant.
#	Sample	Total # Reads	# Clean reads	Clean bases (bp)	GC Content	%≥Q30	Mapped Reads (%)	Uniq Mapped Reads (%)	Multiple Map Reads (%)	Reads Map to '+' (%)	Reads Map to '-' (%)
1	M-10-1	44210618	22105309	6583033528	0.4607	0.9456	41,815,847 (94.58%)	40,606,079 (91.85%)	1,209,768 (2.74%)	21,910,621 (49.56%)	21,986,224 (49.73%)
2	M-10-2	42343908	21171954	6306821300	0.458	0.9442	40,403,191 (95.42%)	39,403,988 (93.06%)	999,203 (2.36%)	20,991,405 (49.57%)	21,054,710 (49.72%)
3	M-10-3	45064246	22532123	6720656256	0.4573	0.9447	42,759,572 (94.89%)	41,655,147 (92.44%)	1,104,425 (2.45%)	22,274,060 (49.43%)	22,321,213 (49.53%)
4	M-20-1	44463480	22231740	6623175568	0.4605	0.9486	42,471,785 (95.52%)	40,262,483 (90.55%)	2,209,302 (4.97%)	23,170,605 (52.11%)	23,122,141 (52.00%)
5	M-20-2	44036204	22018102	6557581574	0.4552	0.9439	39,467,868 (89.63%)	36,504,539 (82.90%)	2,963,329 (6.73%)	22,536,808 (51.18%)	22,403,773 (50.88%)
6	M-20-3	43275666	21637833	6436600256	0.4591	0.9449	39,645,333 (91.61%)	37,511,183 (86.68%)	2,134,150 (4.93%)	21,765,212 (50.29%)	21,706,709 (50.16%)
7	M-30-1	42303858	21151929	6304162184	0.4553	0.9444	40,470,814 (95.67%)	39,540,744 (93.47%)	930,070 (2.20%)	20,927,969 (49.47%)	20,915,661 (49.44%)
8	M-30-2	40403712	20201856	6018773002	0.4545	0.9461	37,691,985 (93.29%)	36,868,793 (91.25%)	823,192 (2.04%)	19,466,853 (48.18%)	19,463,861 (48.17%)
9	M-30-3	39679834	19839917	5923994532	0.4545	0.9416	34,888,084 (87.92%)	34,002,798 (85.69%)	885,286 (2.23%)	18,130,315 (45.69%)	18,127,328 (45.68%)
10	M-40-1	44888408	22444204	6692271022	0.4549	0.9436	42,402,146 (94.46%)	41,211,770 (91.81%)	1,190,376 (2.65%)	22,185,085 (49.42%)	22,189,170 (49.43%)
11	M-40-2	42400438	21200219	6323360200	0.4542	0.9459	40,339,405 (95.14%)	39,345,299 (92.79%)	994,106 (2.34%)	20,950,272 (49.41%)	20,961,925 (49.44%)
12	M-40-3	41868532	20934266	6241208902	0.4544	0.9451	39,338,608 (93.96%)	38,327,932 (91.54%)	1,010,676 (2.41%)	20,482,877 (48.92%)	20,490,022 (48.94%)
13	WT-10-1	45786138	22893069	6805751368	0.4566	0.9453	41,894,903 (91.50%)	39,839,967 (87.01%)	2,054,936 (4.49%)	22,849,862 (49.91%)	22,860,771 (49.93%)
14	WT-10-2	38820356	19410178	5788993284	0.4551	0.9433	37,038,149 (95.41%)	36,067,696 (92.91%)	970,453 (2.50%)	19,310,237 (49.74%)	19,338,622 (49.82%)
15	WT-10-3	42507874	21253937	6331471828	0.4555	0.9424	40,334,310 (94.89%)	38,216,982 (89.91%)	2,117,328 (4.98%)	22,162,673 (52.14%)	22,108,226 (52.01%)
16	WT-20-1	52630878	26315439	7767403704	0.4495	0.9345	48,081,884 (91.36%)	35,492,899 (67.44%)	12,588,985 (23.92%)	37,468,484 (71.19%)	36,524,311 (69.40%)
17	WT-20-2	40619510	20309755	6021930464	0.4497	0.9364	37,077,177 (91.28%)	27,769,154 (68.36%)	9,308,023 (22.92%)	28,317,507 (69.71%)	27,692,744 (68.18%)
18	WT-20-3	42233232	21116616	6263462692	0.4516	0.9382	39,478,215 (93.48%)	30,120,872 (71.32%)	9,357,343 (22.16%)	29,384,564 (69.58%)	28,876,677 (68.37%)
19	WT-30-1	40836556	20418278	6088613364	0.4658	0.9467	38,895,085 (95.25%)	36,707,662 (89.89%)	2,187,423 (5.36%)	21,390,511 (52.38%)	21,316,601 (52.20%)
20	WT-30-2	39862584	19931292	5934250680	0.4587	0.946	36,592,060 (91.80%)	34,421,543 (86.35%)	2,170,517 (5.44%)	20,174,657 (50.61%)	20,108,626 (50.44%)
21	WT-30-3	42094186	21047093	6270831030	0.4543	0.9447	40,137,077 (95.35%)	36,841,134 (87.52%)	3,295,943 (7.83%)	23,124,282 (54.93%)	22,988,114 (54.61%)
22	WT-40-1	41074802	20537401	6133664906	0.4698	0.9431	38,811,467 (94.49%)	37,820,575 (92.08%)	990,892 (2.41%)	20,213,910 (49.21%)	20,198,880 (49.18%)
23	WT-40-2	40699130	20349565	6063830328	0.4532	0.9437	38,876,773 (95.52%)	37,777,284 (92.82%)	1,099,489 (2.70%)	20,295,829 (49.87%)	20,277,581 (49.82%)
24	WT-40-3	39203766	19601883	5842049638	0.4516	0.9435	35,135,267 (89.62%)	34,217,692 (87.28%)	917,575 (2.34%)	18,279,195 (46.63%)	18,274,990 (46.62%)
	Sum/Mean	1021307916	510653958	152043891610	0.45625	0.9436

## Sheet: Table S6
Table S6. DEGs in transcriptomes from different comparisons between the mutant and WT at four development stages.
Compariisons	Total # DEGs	UP (WT vs mutant)	DN (WT vs mutant)
M10 vs M20	6560	2969	3591
M10 vs M30	8949	3621	5328
M10 vs M40	9938	4087	5851
M20 vs M30	3043	1087	1956
M20 vs M40	5242	1963	3279
M30 vs M40	1065	385	680
WT10 vs M10	565	176	389
WT10 vs M40	9753	3949	5804
WT10 vs WT20	5559	2486	3073
WT10 vs WT30	8352	3473	4879
WT20 vs M20	1456	606	850
WT20 vs M40	5662	2119	3543
WT20 vs WT30	3443	1233	2210
WT30 vs M30	609	232	377
WT30 vs WT40	921	339	582
WT40 vs M40	268	146	122

## Sheet: Table S7
Table S7. Differential expressed genes (DEGs)between mutant and WT seed coats at 10 days after pollination from RNA-Seq data*.
#	Gene ID	NR_annotation	Gene name/function notes	eggNOG_class_annotation	COG_class_annotation	GO_annotation	KOG_class_annotation	M10/WT10	M20/WT20	M30/WT30	M40/WT40
1	CmoCh01G000490	BIG GRAIN 1-like B	auxin	Function unknown	--	Biological Process: auxin-activated signaling pathway (GO:0009734);;	--	DN
2	CmoCh01G002070	4-coumarate--CoA ligase 1-like isoform X1 [Cucurbita moschata]	4CL	Lipid transport and metabolism	Lipid transport and metabolism;; Secondary metabolites biosynthesis, transport and catabolism	Molecular Function: ligase activity (GO:0016874);;	Lipid transport and metabolism	DN	DN	DN	DN
3	CmoCh01G002740	S-adenosylmethionine synthase 2		Coenzyme transport and metabolism	Coenzyme transport and metabolism	Molecular Function: methionine adenosyltransferase activity (GO:0004478);; Molecular Function: ATP binding (GO:0005524);; Biological Process: S-adenosylmethionine biosynthetic process (GO:0006556);; Biological Process: one-carbon metabolic process (GO:0006730);; Molecular Function: metal ion binding (GO:0046872);;	Coenzyme transport and metabolism	DN	DN
4	CmoCh01G003110	kinesin-like protein KIN-14I isoform X1		Cytoskeleton	--	Molecular Function: microtubule motor activity (GO:0003777);; Molecular Function: ATP binding (GO:0005524);; Biological Process: microtubule-based movement (GO:0007018);; Molecular Function: microtubule binding (GO:0008017);;	Cytoskeleton	DN	DN
5	CmoCh01G004680	6-phosphogluconate dehydrogenase, decarboxylating 3-like		Carbohydrate transport and metabolism	Carbohydrate transport and metabolism	Molecular Function: phosphogluconate dehydrogenase (decarboxylating) activity (GO:0004616);; Biological Process: pentose-phosphate shunt (GO:0006098);; Biological Process: D-gluconate metabolic process (GO:0019521);; Molecular Function: NADP binding (GO:0050661);;	Carbohydrate transport and metabolism	DN
6	CmoCh01G005440	serine carboxypeptidase-like		Posttranslational modification, protein turnover, chaperones	Amino acid transport and metabolism	Molecular Function: serine-type carboxypeptidase activity (GO:0004185);;	Posttranslational modification, protein turnover, chaperones;; Amino acid transport and metabolism	DN		UP	UP
7	CmoCh01G005470	4-coumarate--CoA ligase-like 7 [Cucurbita moschata]	4CL	Lipid transport and metabolism	Lipid transport and metabolism;; Secondary metabolites biosynthesis, transport and catabolism	Molecular Function: ligase activity (GO:0016874);;	Lipid transport and metabolism	UP	UP	UP	UP
8	CmoCh01G005570	glucuronoxylan glucuronosyltransferase IRX7 isoform X1	cell wall genesis	--	--	Biological Process: protein glycosylation (GO:0006486);; Molecular Function: transferase activity, transferring glycosyl groups (GO:0016757);;	Carbohydrate transport and metabolism;; Cell wall/membrane/envelope biogenesis;; Extracellular structures	DN
9	CmoCh01G006670	18.5 kDa class I heat shock protein-like		Posttranslational modification, protein turnover, chaperones	--	--	Posttranslational modification, protein turnover, chaperones	UP		DN
10	CmoCh01G007120	CHUP1, chloroplastic		Function unknown	--	Biological Process: chloroplast organization (GO:0009658);; Cellular Component: chloroplast outer membrane (GO:0009707);;	--	DN	DN
11	CmoCh01G008740	transcription repressor MYB6-like	MYB6-like	--	--	Molecular Function: DNA binding (GO:0003677);; Cellular Component: nucleus (GO:0005634);;	Transcription	DN
12	CmoCh01G009010	non-lysosomal glucosylceramidase-like isoform X3		Carbohydrate transport and metabolism	Function unknown	Molecular Function: glucosylceramidase activity (GO:0004348);; Biological Process: glucosylceramide catabolic process (GO:0006680);; Molecular Function: beta-glucosidase activity (GO:0008422);; Cellular Component: membrane (GO:0016020);;	Carbohydrate transport and metabolism	DN
13	CmoCh01G009310	22.0 kDa class IV heat shock protein-like		Posttranslational modification, protein turnover, chaperones	Posttranslational modification, protein turnover, chaperones	Cellular Component: cellular_component (GO:0005575);; Cellular Component: intracellular (GO:0005622);; Cellular Component: cell (GO:0005623);; Cellular Component: cytoplasm (GO:0005737);; Cellular Component: endoplasmic reticulum (GO:0005783);; Biological Process: response to stress (GO:0006950);; Biological Process: biological_process (GO:0008150);; Biological Process: response to temperature st…	Posttranslational modification, protein turnover, chaperones	UP
14	CmoCh01G010970	fructose-bisphosphate aldolase, cytoplasmic isozyme 1		Carbohydrate transport and metabolism	Carbohydrate transport and metabolism	Molecular Function: fructose-bisphosphate aldolase activity (GO:0004332);; Biological Process: glycolytic process (GO:0006096);;	Carbohydrate transport and metabolism	DN
15	CmoCh01G010980	uridine kinase-like protein 3 isoform X2		Nucleotide transport and metabolism	Nucleotide transport and metabolism	Molecular Function: uridine kinase activity (GO:0004849);; Molecular Function: ATP binding (GO:0005524);; Biological Process: nucleoside metabolic process (GO:0009116);; Biological Process: UMP salvage (GO:0044206);; Biological Process: CTP salvage (GO:0044211);;	Signal transduction mechanisms;; Cytoskeleton	DN	DN
16	CmoCh01G013420	36.4 kDa proline-rich protein-like		Function unknown	--	--	--	DN
17	CmoCh01G013440	proline-rich receptor-like protein kinase PERK2 isoform X1		Function unknown	--	Cellular Component: anchored component of plasma membrane (GO:0046658);;	--	DN
18	CmoCh01G015510	transcription factor HY5-like isoform X2	TF	Transcription	--	Molecular Function: DNA binding (GO:0003677);; Molecular Function: transcription factor activity, sequence-specific DNA binding (GO:0003700);; Cellular Component: nucleus (GO:0005634);; Biological Process: red or far-red light signaling pathway (GO:0010017);; Biological Process: regulation of photomorphogenesis (GO:0010099);; Biological Process: response to red light (GO:0010114);; Biological Pro…	Transcription	DN
19	CmoCh01G015670	ACT domain-containing protein ACR2 isoform X3		Function unknown	--	--	--	DN
20	CmoCh01G016740	blue copper protein-like		Function unknown	--	Molecular Function: electron carrier activity (GO:0009055);; Cellular Component: integral component of membrane (GO:0016021);; Cellular Component: anchored component of plasma membrane (GO:0046658);;	--	DN
21	CmoCh01G019500	galacturonosyltransferase-like 1	cell wall genesis	Carbohydrate transport and metabolism	Cell wall/membrane/envelope biogenesis	Molecular Function: transferase activity, transferring glycosyl groups (GO:0016757);;	--	DN	DN	DN
22	CmoCh01G020210	filament-like plant protein 4		Function unknown	--	Biological Process: microtubule cytoskeleton organization (GO:0000226);; Biological Process: cell morphogenesis (GO:0000902);; Biological Process: cell morphogenesis involved in differentiation (GO:0000904);; Molecular Function: molecular_function (GO:0003674);; Molecular Function: binding (GO:0005488);; Molecular Function: protein binding (GO:0005515);; Cellular Component: cellular_component (GO…	--	DN
23	CmoCh01G020280	WEB family protein At1g75720-like		Function unknown	--	Cellular Component: cellular_component (GO:0005575);; Cellular Component: intracellular (GO:0005622);; Cellular Component: cell (GO:0005623);; Cellular Component: cytoplasm (GO:0005737);; Cellular Component: cytosol (GO:0005829);; Biological Process: organelle organization (GO:0006996);; Biological Process: biological_process (GO:0008150);; Biological Process: plastid organization (GO:0009657);; …	--	DN	DN	DN
24	CmoCh01G020610	4-coumarate--CoA ligase-like 5 [Cucurbita moschata]	4CL	Lipid transport and metabolism	Lipid transport and metabolism;; Secondary metabolites biosynthesis, transport and catabolism	Cellular Component: peroxisome (GO:0005777);; Molecular Function: CoA-ligase activity (GO:0016405);;	Lipid transport and metabolism	DN	UP	UP	UP
25	CmoCh02G000430	protodermal factor 1-like		Function unknown	--	Cellular Component: cellular_component (GO:0005575);; Cellular Component: extracellular region (GO:0005576);;	--	UP
26	CmoCh02G000640	1-aminocyclopropane-1-carboxylate oxidase 1-like	ET, ACO	Secondary metabolites biosynthesis, transport and catabolism	Secondary metabolites biosynthesis, transport and catabolism	Molecular Function: oxidoreductase activity (GO:0016491);; Molecular Function: metal ion binding (GO:0046872);;	Secondary metabolites biosynthesis, transport and catabolism;; General function prediction only	UP
27	CmoCh02G000900	tyrosine aminotransferase-like isoform X1		Amino acid transport and metabolism	Amino acid transport and metabolism	Biological Process: cellular amino acid metabolic process (GO:0006520);; Molecular Function: transaminase activity (GO:0008483);; Biological Process: biosynthetic process (GO:0009058);; Molecular Function: pyridoxal phosphate binding (GO:0030170);;	Amino acid transport and metabolism	DN
28	CmoCh02G001220	formimidoyltransferase-cyclodeaminase-like isoform X3		Function unknown	Amino acid transport and metabolism	Molecular Function: folic acid binding (GO:0005542);; Molecular Function: transferase activity (GO:0016740);;	--	DN	DN
29	CmoCh02G001230	oral cancer-overexpressed protein 1 homolog		Function unknown	--	--	--	DN
30	CmoCh02G001240	golgin subfamily A member 6-like protein 22		Inorganic ion transport and metabolism	--	Cellular Component: integral component of membrane (GO:0016021);;	--	DN
31	CmoCh02G001770	arogenate dehydratase/prephenate dehydratase 1, chloroplastic-like		Amino acid transport and metabolism	Amino acid transport and metabolism	Molecular Function: prephenate dehydratase activity (GO:0004664);; Biological Process: L-phenylalanine biosynthetic process (GO:0009094);;	Amino acid transport and metabolism	DN	DN
32	CmoCh02G002040	NAC domain-containing protein 73-like	NAC73	Transcription	--	Molecular Function: transcription regulatory region sequence-specific DNA binding (GO:0000976);; Cellular Component: nucleus (GO:0005634);; Biological Process: regulation of transcription, DNA-templated (GO:0006355);;	--	DN	DN	DN	DN
33	CmoCh02G004410	zinc finger CCCH domain-containing protein 38 isoform X3		Function unknown	--	Molecular Function: metal ion binding (GO:0046872);;	--	DN	DN	DN	DN
34	CmoCh02G004780	4-coumarate--CoA ligase 3 [Cucurbita moschata]	4CL	Lipid transport and metabolism	Lipid transport and metabolism;; Secondary metabolites biosynthesis, transport and catabolism	Molecular Function: ligase activity (GO:0016874);;	Lipid transport and metabolism	DN	DN	DN	DN
35	CmoCh02G006250	U-box domain-containing protein 27-like		Coenzyme transport and metabolism	--	Molecular Function: ubiquitin-protein transferase activity (GO:0004842);;	--	DN
36	CmoCh02G006670	succinate-semialdehyde dehydrogenase, mitochondrial		Energy production and conversion	Energy production and conversion	Molecular Function: succinate-semialdehyde dehydrogenase (NAD+) activity (GO:0004777);; Cellular Component: mitochondrion (GO:0005739);; Biological Process: gamma-aminobutyric acid catabolic process (GO:0009450);;	Energy production and conversion	DN	DN	DN
37	CmoCh02G006920	trans-cinnamate 4-monooxygenase [Cucurbita moschata]	C4H	Secondary metabolites biosynthesis, transport and catabolism	Secondary metabolites biosynthesis, transport and catabolism;; Defense mechanisms	Molecular Function: monooxygenase activity (GO:0004497);; Molecular Function: iron ion binding (GO:0005506);; Molecular Function: oxidoreductase activity, acting on paired donors, with incorporation or reduction of molecular oxygen (GO:0016705);; Molecular Function: heme binding (GO:0020037);;	Secondary metabolites biosynthesis, transport and catabolism	DN	DN	DN	UP
38	CmoCh02G007380	BAG family molecular chaperone regulator 3-like		Signal transduction mechanisms	--	Molecular Function: chaperone binding (GO:0051087);;	Signal transduction mechanisms	DN	DN
39	CmoCh02G007970	expansin-A4		Function unknown	--	Cellular Component: extracellular region (GO:0005576);; Cellular Component: cell wall (GO:0005618);; Biological Process: plant-type cell wall organization (GO:0009664);; Cellular Component: membrane (GO:0016020);;	--	DN
40	CmoCh02G008070	actin		Cytoskeleton	Cytoskeleton	Molecular Function: ATP binding (GO:0005524);; Cellular Component: cytoplasm (GO:0005737);; Cellular Component: cytoskeleton (GO:0005856);;	Cytoskeleton	DN		DN
41	CmoCh02G008410	3-ketoacyl-CoA synthase 12-like	KCS12	Lipid transport and metabolism	Secondary metabolites biosynthesis, transport and catabolism	Biological Process: fatty acid biosynthetic process (GO:0006633);; Cellular Component: membrane (GO:0016020);; Molecular Function: transferase activity, transferring acyl groups other than amino-acyl groups (GO:0016747);;	--	UP
42	CmoCh02G009010	UDP-xylose transporter 1-like	UXT1	--	--	Molecular Function: nucleotide-sugar transmembrane transporter activity (GO:0005338);; Molecular Function: UDP-xylose transmembrane transporter activity (GO:0005464);; Cellular Component: Golgi apparatus (GO:0005794);; Molecular Function: antiporter activity (GO:0015297);; Cellular Component: integral component of membrane (GO:0016021);; Molecular Function: transmembrane transporter activity (GO:…	Carbohydrate transport and metabolism;; Amino acid transport and metabolism	DN	DN
43	CmoCh02G009350	GDSL esterase/lipase At4g10955 isoform X1		Carbohydrate transport and metabolism	--	Biological Process: lipid metabolic process (GO:0006629);;	--	DN	DN	DN	DN
44	CmoCh02G010110	ATP-dependent DNA helicase SRS2-like protein At4g25120		Replication, recombination and repair	Replication, recombination and repair	Molecular Function: DNA binding (GO:0003677);; Molecular Function: DNA helicase activity (GO:0003678);; Molecular Function: ATP binding (GO:0005524);;	Replication, recombination and repair	UP		UP
45	CmoCh02G012550	delta(12)-oleate desaturase-like		Lipid transport and metabolism	Lipid transport and metabolism	Biological Process: lipid metabolic process (GO:0006629);; Cellular Component: integral component of membrane (GO:0016021);; Molecular Function: oxidoreductase activity, acting on paired donors, with oxidation of a pair of donors resulting in the reduction of molecular oxygen to two molecules of water (GO:0016717);;	--	UP
46	CmoCh02G014090	zinc finger protein ZAT5-like		Function unknown	--	Molecular Function: molecular_function (GO:0003674);; Molecular Function: nucleic acid binding (GO:0003676);; Molecular Function: DNA binding (GO:0003677);; Molecular Function: transcription factor activity, sequence-specific DNA binding (GO:0003700);; Molecular Function: binding (GO:0005488);; Cellular Component: cellular_component (GO:0005575);; Cellular Component: intracellular (GO:0005622);; …	General function prediction only	DN
47	CmoCh02G014900	tubulin beta chain-like		Cytoskeleton	--	Molecular Function: GTPase activity (GO:0003924);; Molecular Function: structural constituent of cytoskeleton (GO:0005200);; Molecular Function: GTP binding (GO:0005525);; Cellular Component: cytoplasm (GO:0005737);; Cellular Component: microtubule (GO:0005874);; Biological Process: microtubule-based process (GO:0007017);;	Cytoskeleton	DN
48	CmoCh02G016460	plant intracellular Ras-group-related LRR protein 5-like isoform X1		Function unknown	--	Biological Process: reproduction (GO:0000003);; Biological Process: negative regulation of transcription from RNA polymerase II promoter (GO:0000122);; Biological Process: embryonic axis specification (GO:0000578);; Biological Process: cell morphogenesis (GO:0000902);; Biological Process: eye development (GO:0001654);; Biological Process: urogenital system development (GO:0001655);; Biological Pr…	General function prediction only	DN
49	CmoCh02G017160	ethylene-responsive transcription factor-like protein At4g13040 isoform X1	ET	Transcription	--	Molecular Function: DNA binding (GO:0003677);; Molecular Function: transcription factor activity, sequence-specific DNA binding (GO:0003700);; Cellular Component: nucleus (GO:0005634);;	--	DN
50	CmoCh02G017260	cytochrome b5, seed isoform-like		Energy production and conversion	Energy production and conversion;; Lipid transport and metabolism	Cellular Component: integral component of membrane (GO:0016021);; Molecular Function: heme binding (GO:0020037);; Molecular Function: metal ion binding (GO:0046872);;	Energy production and conversion	DN	DN	DN
51	CmoCh03G000790	polygalacturonase inhibitor-like		Function unknown	--	Cellular Component: Golgi apparatus (GO:0005794);; Cellular Component: plant-type cell wall (GO:0009505);; Cellular Component: plasmodesma (GO:0009506);; Molecular Function: polygalacturonase inhibitor activity (GO:0090353);;	--	DN
52	CmoCh03G000950	serine/threonine-protein kinase Nek6-like		Signal transduction mechanisms	Signal transduction mechanisms	Molecular Function: protein kinase activity (GO:0004672);; Molecular Function: ATP binding (GO:0005524);;	General function prediction only	DN	DN		DN
53	CmoCh03G001870	pentatricopeptide repeat-containing protein At4g35130, chloroplastic-like		Function unknown	--	--	General function prediction only	UP
54	CmoCh03G002950	inactive receptor kinase At5g58300		Signal transduction mechanisms	Cell wall/membrane/envelope biogenesis	Molecular Function: protein kinase activity (GO:0004672);; Molecular Function: ATP binding (GO:0005524);; Cellular Component: integral component of membrane (GO:0016021);;	--	DN
55	CmoCh03G003790	laccase-4-like	LAC-4-like	Secondary metabolites biosynthesis, transport and catabolism	Cell cycle control, cell division, chromosome partitioning;; Inorganic ion transport and metabolism;; Cell wall/membrane/envelope biogenesis	Molecular Function: ferroxidase activity (GO:0004322);; Molecular Function: copper ion binding (GO:0005507);; Cellular Component: plasma membrane (GO:0005886);; Biological Process: iron ion transport (GO:0006826);; Biological Process: lignin catabolic process (GO:0046274);; Cellular Component: apoplast (GO:0048046);; Molecular Function: hydroquinone:oxygen oxidoreductase activity (GO:0052716);; B…	Secondary metabolites biosynthesis, transport and catabolism	DN	DN	DN	DN
56	CmoCh03G004050	rop guanine nucleotide exchange factor 7-like		Carbohydrate transport and metabolism	--	Molecular Function: Rho guanyl-nucleotide exchange factor activity (GO:0005089);;	--	DN
57	CmoCh03G005500	homeobox-leucine zipper protein MERISTEM L1	TF	Transcription	--	Cellular Component: nucleus (GO:0005634);; Biological Process: regulation of transcription, DNA-templated (GO:0006355);; Molecular Function: lipid binding (GO:0008289);; Molecular Function: sequence-specific DNA binding (GO:0043565);;	--	UP
58	CmoCh03G005690	F-box protein At4g22030		Function unknown	--	--	--	UP
59	CmoCh03G006940	cell number regulator 13		Function unknown	--	--	--	DN	DN	DN
60	CmoCh03G007140	WEB family protein At3g51220-like		Function unknown	--	Cellular Component: cytosol (GO:0005829);; Biological Process: chloroplast avoidance movement (GO:0009903);; Biological Process: chloroplast accumulation movement (GO:0009904);;	--	DN	DN	DN
61	CmoCh03G007280	B-box zinc finger protein 19-like isoform X1	TF	Function unknown	--	Molecular Function: zinc ion binding (GO:0008270);;	--	UP	DN	DN
62	CmoCh03G008270	CELLULOSE SYNTHASE INTERACTIVE 1	CSI1	Function unknown	--	Biological Process: reproduction (GO:0000003);; Biological Process: microtubule cytoskeleton organization (GO:0000226);; Biological Process: polysaccharide biosynthetic process (GO:0000271);; Biological Process: mitotic cell cycle (GO:0000278);; Biological Process: mitotic cytokinesis (GO:0000281);; Biological Process: cytokinesis (GO:0000910);; Biological Process: response to acid chemical (GO:0…	Function unknown	DN
63	CmoCh03G008670	homeobox-leucine zipper protein ATHB-6-like	TF	Transcription	--	Cellular Component: nucleus (GO:0005634);; Biological Process: regulation of transcription, DNA-templated (GO:0006355);; Molecular Function: sequence-specific DNA binding (GO:0043565);;	Transcription	UP	UP	UP
64	CmoCh03G008680	E3 ubiquitin-protein ligase RING1-like		Posttranslational modification, protein turnover, chaperones	--	Cellular Component: integral component of membrane (GO:0016021);; Biological Process: protein ubiquitination (GO:0016567);;	Posttranslational modification, protein turnover, chaperones	UP	UP
65	CmoCh03G008860	SKIP34		--	--	--	--	DN
66	CmoCh03G009810	beta-1,4-xylosyltransferase IRX14	cell wall genesis	Posttranslational modification, protein turnover, chaperones	--	Cellular Component: Golgi membrane (GO:0000139);; Molecular Function: galactosylgalactosylxylosylprotein 3-beta-glucuronosyltransferase activity (GO:0015018);; Cellular Component: integral component of membrane (GO:0016021);; Biological Process: cell wall organization (GO:0071555);;	Posttranslational modification, protein turnover, chaperones	DN
67	CmoCh03G009950	heat shock factor protein HSF24-like	TF	Transcription	--	Molecular Function: transcription factor activity, sequence-specific DNA binding (GO:0003700);; Cellular Component: nucleus (GO:0005634);; Cellular Component: host cell nucleus (GO:0042025);; Molecular Function: sequence-specific DNA binding (GO:0043565);;	Transcription	DN
68	CmoCh03G010100	salicylic acid-binding protein 2-like		Function unknown	Coenzyme transport and metabolism;; General function prediction only	Biological Process: jasmonic acid metabolic process (GO:0009694);; Biological Process: salicylic acid metabolic process (GO:0009696);; Molecular Function: hydrolase activity (GO:0016787);; Molecular Function: methyl indole-3-acetate esterase activity (GO:0080030);; Molecular Function: methyl salicylate esterase activity (GO:0080031);; Molecular Function: methyl jasmonate esterase activity (GO:008…	--	UP
69	CmoCh03G012070	S-adenosylmethionine synthase 3-like		Coenzyme transport and metabolism	Coenzyme transport and metabolism	Molecular Function: methionine adenosyltransferase activity (GO:0004478);; Molecular Function: ATP binding (GO:0005524);; Biological Process: S-adenosylmethionine biosynthetic process (GO:0006556);; Biological Process: one-carbon metabolic process (GO:0006730);; Molecular Function: metal ion binding (GO:0046872);;	Coenzyme transport and metabolism	DN	DN
70	CmoCh03G012280	phenylalanine ammonia-lyase-like	PAL	Secondary metabolites biosynthesis, transport and catabolism	Amino acid transport and metabolism	Cellular Component: cytoplasm (GO:0005737);; Biological Process: L-phenylalanine catabolic process (GO:0006559);; Biological Process: cinnamic acid biosynthetic process (GO:0009800);; Molecular Function: phenylalanine ammonia-lyase activity (GO:0045548);;	Secondary metabolites biosynthesis, transport and catabolism	DN	DN	DN
71	CmoCh03G012440	fasciclin-like arabinogalactan protein 11		Function unknown	--	Cellular Component: cellular_component (GO:0005575);; Cellular Component: cell (GO:0005623);; Cellular Component: plasma membrane (GO:0005886);; Biological Process: biological_process (GO:0008150);; Biological Process: plant-type cell wall biogenesis (GO:0009832);; Biological Process: plant-type secondary cell wall biogenesis (GO:0009834);; Biological Process: cellular process (GO:0009987);; Cell…	--	DN	DN	DN
72	CmoCh03G012820	E6-like		--	--	--	--	UP
73	CmoCh03G012830	dnaJ homolog subfamily B member 4-like		Posttranslational modification, protein turnover, chaperones	Posttranslational modification, protein turnover, chaperones	Biological Process: protein folding (GO:0006457);; Molecular Function: unfolded protein binding (GO:0051082);;	Posttranslational modification, protein turnover, chaperones	UP
74	CmoCh03G013020	rac-like GTP-binding protein RAC13		Function unknown	Transcription	Molecular Function: GTPase activity (GO:0003924);; Molecular Function: GTP binding (GO:0005525);; Biological Process: small GTPase mediated signal transduction (GO:0007264);;	General function prediction only	DN
75	CmoCh03G013090	spermidine coumaroyl-CoA acyltransferase		Function unknown	--	Molecular Function: transferase activity, transferring acyl groups other than amino-acyl groups (GO:0016747);;	--	DN
76	CmoCh03G013750	REDUCED WALL ACETYLATION 3		Intracellular trafficking, secretion, and vesicular transport	--	Cellular Component: integral component of membrane (GO:0016021);;	General function prediction only	DN	DN
77	CmoCh03G015050	vacuolar-sorting receptor 6-like		Signal transduction mechanisms	--	Molecular Function: calcium ion binding (GO:0005509);; Cellular Component: integral component of membrane (GO:0016021);;	--	DN
78	CmoCh04G001230	trichome birefringence-like 33 isoform X4	TBL33	Function unknown	--	Cellular Component: integral component of membrane (GO:0016021);;	--	UP
79	CmoCh04G001240	trichome birefringence-like 33 isoform X4	TBL33	Function unknown	--	Cellular Component: Golgi apparatus (GO:0005794);; Molecular Function: O-acetyltransferase activity (GO:0016413);;	--	UP		UP
80	CmoCh04G001600	auxin transporter-like protein 2	Auxin	Amino acid transport and metabolism	--	Biological Process: amino acid transmembrane transport (GO:0003333);; Cellular Component: plasma membrane (GO:0005886);; Molecular Function: amino acid transmembrane transporter activity (GO:0015171);; Cellular Component: integral component of membrane (GO:0016021);;	Amino acid transport and metabolism	DN	DN
81	CmoCh04G001630	aquaporin PIP1-4		Inorganic ion transport and metabolism	Carbohydrate transport and metabolism	Molecular Function: channel activity (GO:0015267);; Cellular Component: integral component of membrane (GO:0016021);;	Carbohydrate transport and metabolism	DN
82	CmoCh04G001780	7-deoxyloganetic acid glucosyltransferase-like, partial		--	--	Molecular Function: UDP-glycosyltransferase activity (GO:0008194);;	Carbohydrate transport and metabolism;; Energy production and conversion	UP	UP
83	CmoCh04G002280	WAT1-related protein At2g39510-like isoform X2		Function unknown	--	Cellular Component: integral component of membrane (GO:0016021);; Molecular Function: transmembrane transporter activity (GO:0022857);;	--	UP
84	CmoCh04G005010	cinnamyl alcohol dehydrogenase 1-like	CAD	Secondary metabolites biosynthesis, transport and catabolism	Carbohydrate transport and metabolism	Molecular Function: zinc ion binding (GO:0008270);; Biological Process: lignin biosynthetic process (GO:0009809);; Cellular Component: integral component of membrane (GO:0016021);; Molecular Function: oxidoreductase activity, acting on the CH-OH group of donors, NAD or NADP as acceptor (GO:0016616);; Molecular Function: cinnamyl-alcohol dehydrogenase activity (GO:0045551);;	Secondary metabolites biosynthesis, transport and catabolism	DN	DN	DN
85	CmoCh04G009660	phosphoribosylamine--glycine ligase-like		Nucleotide transport and metabolism	Nucleotide transport and metabolism	Molecular Function: phosphoribosylamine-glycine ligase activity (GO:0004637);; Molecular Function: ATP binding (GO:0005524);; Biological Process: purine nucleobase biosynthetic process (GO:0009113);; Molecular Function: metal ion binding (GO:0046872);;	Nucleotide transport and metabolism	DN
86	CmoCh04G010810	glycosyltransferase 4		--	--	Cellular Component: integral component of membrane (GO:0016021);;	--	DN
87	CmoCh04G011030	adagio protein 3-like		Signal transduction mechanisms	General function prediction only	Molecular Function: protein binding (GO:0005515);; Cellular Component: cellular_component (GO:0005575);; Cellular Component: intracellular (GO:0005622);; Cellular Component: cell (GO:0005623);; Cellular Component: nucleus (GO:0005634);; Cellular Component: cytoplasm (GO:0005737);; Biological Process: regulation of transcription, DNA-templated (GO:0006355);; Biological Process: circadian rhythm (G…	--	DN			UP
88	CmoCh04G011590	trichome birefringence-like 33 isoform X2	TBL33	Function unknown	--	Cellular Component: Golgi apparatus (GO:0005794);; Molecular Function: O-acetyltransferase activity (GO:0016413);;	--	DN	DN	DN
89	CmoCh04G012240	cucumisin-like		Posttranslational modification, protein turnover, chaperones	Posttranslational modification, protein turnover, chaperones	Molecular Function: serine-type endopeptidase activity (GO:0004252);;	--	UP	UP
90	CmoCh04G012250	cucumisin-like		Posttranslational modification, protein turnover, chaperones	Cell wall/membrane/envelope biogenesis	Molecular Function: serine-type endopeptidase activity (GO:0004252);;	--	UP			UP
91	CmoCh04G013230	zinc finger CCCH domain-containing protein 53-like isoform X2		RNA processing and modification	--	Molecular Function: RNA binding (GO:0003723);; Molecular Function: metal ion binding (GO:0046872);;	--	DN	DN
92	CmoCh04G013410	transcription factor SRM1-like	TF	Transcription	--	Molecular Function: DNA binding (GO:0003677);; Cellular Component: nucleus (GO:0005634);; Biological Process: response to gibberellin (GO:0009739);; Biological Process: response to salicylic acid (GO:0009751);;	Posttranslational modification, protein turnover, chaperones	DN	DN
93	CmoCh04G013980	aspartyl protease AED3		Posttranslational modification, protein turnover, chaperones	--	Molecular Function: aspartic-type endopeptidase activity (GO:0004190);; Biological Process: proteolysis (GO:0006508);; Biological Process: protein catabolic process (GO:0030163);;	Posttranslational modification, protein turnover, chaperones	UP
94	CmoCh04G014470	synaptotagmin-3-like isoform X1	cell wall genesis	Cell wall/membrane/envelope biogenesis	--	Biological Process: lipid transport (GO:0006869);; Molecular Function: lipid binding (GO:0008289);; Cellular Component: integral component of membrane (GO:0016021);;	General function prediction only	DN	DN	DN
95	CmoCh04G014690	4-coumarate--CoA ligase 1-like [Cucurbita moschata]	4CL	Lipid transport and metabolism	Lipid transport and metabolism;; Secondary metabolites biosynthesis, transport and catabolism	Cellular Component: integral component of membrane (GO:0016021);; Molecular Function: ligase activity (GO:0016874);;	Lipid transport and metabolism	UP	UP	UP	UP
96	CmoCh04G014850	GABA transporter 1-like	TF	Amino acid transport and metabolism	--	Cellular Component: integral component of membrane (GO:0016021);;	Amino acid transport and metabolism	UP
97	CmoCh04G015060	germin-like protein subfamily 3 member 2		Function unknown	--	Cellular Component: cell wall (GO:0005618);; Molecular Function: manganese ion binding (GO:0030145);; Molecular Function: nutrient reservoir activity (GO:0045735);; Cellular Component: apoplast (GO:0048046);;	--	DN
98	CmoCh04G015460	ATP synthase subunit beta, mitochondrial		Energy production and conversion	Energy production and conversion	Cellular Component: mitochondrial proton-transporting ATP synthase complex, catalytic core F(1) (GO:0000275);; Molecular Function: ATP binding (GO:0005524);; Biological Process: ATP synthesis coupled proton transport (GO:0015986);; Molecular Function: ATPase activity (GO:0016887);; Molecular Function: proton-transporting ATP synthase activity, rotational mechanism (GO:0046933);;	Energy production and conversion	DN	DN
99	CmoCh04G015470	ATP synthase subunit beta, mitochondrial		Energy production and conversion	Energy production and conversion	Cellular Component: mitochondrial proton-transporting ATP synthase complex, catalytic core F(1) (GO:0000275);; Molecular Function: ATP binding (GO:0005524);; Cellular Component: mitochondrial proton-transporting ATP synthase complex (GO:0005753);; Molecular Function: ATPase activity (GO:0016887);; Biological Process: mitochondrial ATP synthesis coupled proton transport (GO:0042776);; Cellular Com…	Energy production and conversion	DN	DN
100	CmoCh04G015910	AP2/ERF and B3 domain-containing transcription repressor RAV2-like	TF	Transcription	--	Molecular Function: DNA binding (GO:0003677);; Molecular Function: transcription factor activity, sequence-specific DNA binding (GO:0003700);; Cellular Component: nucleus (GO:0005634);;	--	UP
101	CmoCh04G016080	ACD11 homolog protein-like		Function unknown	--	Cellular Component: cytoplasm (GO:0005737);; Molecular Function: intermembrane lipid transfer activity (GO:0120013);;	Function unknown	UP
102	CmoCh04G016330	NSP-INTERACTING KINASE 1-like isoform X3		Signal transduction mechanisms		Molecular Function: transmembrane receptor protein serine/threonine kinase activity (GO:0004675);; Molecular Function: ATP binding (GO:0005524);; Cellular Component: plasma membrane (GO:0005886);; Biological Process: protein phosphorylation (GO:0006468);; Cellular Component: integral component of membrane (GO:0016021);;	--	DN
103	CmoCh04G016340	peroxidase 11-like isoform X1	POD11-like	Secondary metabolites biosynthesis, transport and catabolism	--	Molecular Function: peroxidase activity (GO:0004601);; Cellular Component: extracellular region (GO:0005576);; Biological Process: response to oxidative stress (GO:0006979);; Cellular Component: integral component of membrane (GO:0016021);; Molecular Function: heme binding (GO:0020037);; Biological Process: hydrogen peroxide catabolic process (GO:0042744);; Molecular Function: metal ion binding (…	--	DN
104	CmoCh04G016610	nucleobase-ascorbate transporter 7-like		Nucleotide transport and metabolism	Nucleotide transport and metabolism	Cellular Component: plasma membrane (GO:0005886);; Cellular Component: plasmodesma (GO:0009506);; Cellular Component: integral component of membrane (GO:0016021);; Molecular Function: transmembrane transporter activity (GO:0022857);;	Nucleotide transport and metabolism	DN
105	CmoCh04G017380	ribonuclease 3-like		RNA processing and modification	Translation, ribosomal structure and biogenesis	Molecular Function: RNA binding (GO:0003723);; Molecular Function: endoribonuclease activity (GO:0004521);; Cellular Component: extracellular region (GO:0005576);; Biological Process: RNA catabolic process (GO:0006401);; Molecular Function: ribonuclease T2 activity (GO:0033897);;	RNA processing and modification	UP
106	CmoCh04G018020	potassium transporter 6-like		Inorganic ion transport and metabolism	Inorganic ion transport and metabolism	Cellular Component: plasma membrane (GO:0005886);; Biological Process: potassium ion transport (GO:0006813);; Molecular Function: potassium ion transmembrane transporter activity (GO:0015079);; Cellular Component: membrane (GO:0016020);; Cellular Component: integral component of membrane (GO:0016021);;	--	DN
107	CmoCh04G018550	inorganic phosphate transporter 2-1, chloroplastic-like		Inorganic ion transport and metabolism	Inorganic ion transport and metabolism	Molecular Function: inorganic phosphate transmembrane transporter activity (GO:0005315);; Cellular Component: integral component of plasma membrane (GO:0005887);; Biological Process: phosphate ion transmembrane transport (GO:0035435);;	Inorganic ion transport and metabolism	DN
108	CmoCh04G018800	cytochrome P450 71B26-like		Secondary metabolites biosynthesis, transport and catabolism	Secondary metabolites biosynthesis, transport and catabolism;; Defense mechanisms	Molecular Function: monooxygenase activity (GO:0004497);; Molecular Function: iron ion binding (GO:0005506);; Molecular Function: oxidoreductase activity, acting on paired donors, with incorporation or reduction of molecular oxygen (GO:0016705);; Molecular Function: heme binding (GO:0020037);;	Secondary metabolites biosynthesis, transport and catabolism	DN	DN	DN
109	CmoCh04G019660	acyl transferase 4		Coenzyme transport and metabolism	--	Molecular Function: transferase activity, transferring acyl groups other than amino-acyl groups (GO:0016747);;	--	DN
110	CmoCh04G021220	lysine-rich arabinogalactan protein 19-like		--	--	--	--	DN	DN	DN	DN
111	CmoCh04G023620	acyl-activating enzyme 5, peroxisomal		Lipid transport and metabolism	Lipid transport and metabolism;; Secondary metabolites biosynthesis, transport and catabolism	Molecular Function: catalytic activity (GO:0003824);;	Lipid transport and metabolism	UP	UP	UP
112	CmoCh04G023650	acyl-activating enzyme 5, peroxisomal		Lipid transport and metabolism	Lipid transport and metabolism;; Secondary metabolites biosynthesis, transport and catabolism	Molecular Function: catalytic activity (GO:0003824);;	Lipid transport and metabolism	UP	UP
113	CmoCh04G023830	exocyst complex component EXO70B1-like		Intracellular trafficking, secretion, and vesicular transport	--	Cellular Component: exocyst (GO:0000145);; Biological Process: exocytosis (GO:0006887);; Biological Process: protein transport (GO:0015031);;	Intracellular trafficking, secretion, and vesicular transport	UP	UP	UP	UP
114	CmoCh04G025300	chaperone protein dnaJ 10-like isoform X2		Posttranslational modification, protein turnover, chaperones	--	--	Posttranslational modification, protein turnover, chaperones	DN
115	CmoCh04G026910	ENHANCED DISEASE RESISTANCE 2-like		Signal transduction mechanisms	--	Molecular Function: lipid binding (GO:0008289);;	--	DN
116	CmoCh04G027000	aquaporin PIP2-5		Carbohydrate transport and metabolism	Carbohydrate transport and metabolism	Molecular Function: channel activity (GO:0015267);; Cellular Component: integral component of membrane (GO:0016021);;	Carbohydrate transport and metabolism	DN
117	CmoCh04G027550	heat shock cognate 70 kDa protein 2-like		Posttranslational modification, protein turnover, chaperones	Posttranslational modification, protein turnover, chaperones	Molecular Function: ATP binding (GO:0005524);;	Posttranslational modification, protein turnover, chaperones	UP
118	CmoCh04G027600	mediator of RNA polymerase II transcription subunit 37c		Posttranslational modification, protein turnover, chaperones	Posttranslational modification, protein turnover, chaperones	Molecular Function: ATP binding (GO:0005524);; Cellular Component: cytoplasm (GO:0005737);; Biological Process: response to unfolded protein (GO:0006986);; Molecular Function: ATPase activity (GO:0016887);; Molecular Function: heat shock protein binding (GO:0031072);; Biological Process: cellular response to unfolded protein (GO:0034620);; Biological Process: protein refolding (GO:0042026);; Mole…	Posttranslational modification, protein turnover, chaperones	UP		DN
119	CmoCh04G028220	sirohydrochlorin ferrochelatase, chloroplastic-like		Function unknown	Coenzyme transport and metabolism	Molecular Function: sirohydrochlorin cobaltochelatase activity (GO:0016852);;	--	DN	DN
120	CmoCh04G028340	cinnamoyl-CoA reductase-like SNL6 [Cucurbita moschata]	CCR	Defense mechanisms	--	Molecular Function: 3-beta-hydroxy-delta5-steroid dehydrogenase activity (GO:0003854);; Biological Process: steroid biosynthetic process (GO:0006694);; Molecular Function: oxidoreductase activity (GO:0016491);; Molecular Function: oxidoreductase activity, acting on the CH-OH group of donors, NAD or NADP as acceptor (GO:0016616);;	Defense mechanisms	UP	UP	UP	UP
121	CmoCh04G028840	homeobox-leucine zipper protein ATHB-20-like	TF	Transcription	--	Cellular Component: nucleus (GO:0005634);; Molecular Function: sequence-specific DNA binding (GO:0043565);; Biological Process: positive regulation of transcription, DNA-templated (GO:0045893);;	Transcription	UP
122	CmoCh04G029990	adenine/guanine permease AZG1-like isoform X1		Function unknown	Nucleotide transport and metabolism	Molecular Function: purine nucleobase transmembrane transporter activity (GO:0005345);; Cellular Component: plasma membrane (GO:0005886);; Biological Process: adenine transport (GO:0015853);; Biological Process: guanine transport (GO:0015854);; Cellular Component: integral component of membrane (GO:0016021);;	--	DN	DN
123	CmoCh04G030160	laccase-12-like	LAC-12-like	Secondary metabolites biosynthesis, transport and catabolism	Cell cycle control, cell division, chromosome partitioning;; Inorganic ion transport and metabolism;; Cell wall/membrane/envelope biogenesis	Molecular Function: copper ion binding (GO:0005507);; Biological Process: lignin catabolic process (GO:0046274);; Cellular Component: apoplast (GO:0048046);; Molecular Function: hydroquinone:oxygen oxidoreductase activity (GO:0052716);;	Secondary metabolites biosynthesis, transport and catabolism	DN
124	CmoCh04G030420	laccase-4-like	LAC-4-like	Secondary metabolites biosynthesis, transport and catabolism	Cell cycle control, cell division, chromosome partitioning;; Inorganic ion transport and metabolism;; Cell wall/membrane/envelope biogenesis	Molecular Function: copper ion binding (GO:0005507);; Biological Process: lignin catabolic process (GO:0046274);; Cellular Component: apoplast (GO:0048046);; Molecular Function: hydroquinone:oxygen oxidoreductase activity (GO:0052716);;	Secondary metabolites biosynthesis, transport and catabolism	DN	DN
125	CmoCh04G030860	ankyrin-1		Function unknown	Signal transduction mechanisms	Biological Process: mitotic cell cycle (GO:0000278);; Biological Process: mitotic cytokinesis (GO:0000281);; Biological Process: cell morphogenesis (GO:0000902);; Biological Process: cell morphogenesis involved in differentiation (GO:0000904);; Biological Process: cytokinesis (GO:0000910);; Biological Process: action potential (GO:0001508);; Biological Process: regulation of sodium ion transport …	General function prediction only	DN
126	CmoCh05G000200	polygalacturonase At1g48100-like	Cell growth	Carbohydrate transport and metabolism	Carbohydrate transport and metabolism	Molecular Function: polygalacturonase activity (GO:0004650);; Cellular Component: extracellular region (GO:0005576);; Biological Process: carbohydrate metabolic process (GO:0005975);; Biological Process: cell wall organization (GO:0071555);;	--	UP
127	CmoCh05G001030	glycine dehydrogenase (decarboxylating), mitochondrial-like		Amino acid transport and metabolism	Amino acid transport and metabolism	Molecular Function: glycine dehydrogenase (decarboxylating) activity (GO:0004375);; Cellular Component: mitochondrion (GO:0005739);; Biological Process: glycine catabolic process (GO:0006546);;	Amino acid transport and metabolism	DN	DN	DN	DN
128	CmoCh05G001180	zinc finger CCCH domain-containing protein 20-like		Function unknown	--	Molecular Function: metal ion binding (GO:0046872);;	General function prediction only	DN
129	CmoCh05G001190	branched-chain amino acid aminotransferase 1, mitochondrial-like		Amino acid transport and metabolism	Amino acid transport and metabolism;; Coenzyme transport and metabolism	Biological Process: branched-chain amino acid biosynthetic process (GO:0009082);; Molecular Function: L-leucine transaminase activity (GO:0052654);; Molecular Function: L-valine transaminase activity (GO:0052655);; Molecular Function: L-isoleucine transaminase activity (GO:0052656);;	Amino acid transport and metabolism	DN
130	CmoCh05G001870	UDP-glucuronate:xylan alpha-glucuronosyltransferase 2 isoform X1	GUX2	Carbohydrate transport and metabolism	Cell wall/membrane/envelope biogenesis	Cellular Component: Golgi apparatus (GO:0005794);; Biological Process: plant-type secondary cell wall biogenesis (GO:0009834);; Molecular Function: glucuronosyltransferase activity (GO:0015020);; Cellular Component: integral component of membrane (GO:0016021);; Biological Process: xylan biosynthetic process (GO:0045492);;	Carbohydrate transport and metabolism	DN	DN		DN
131	CmoCh05G002250	galacturonosyltransferase-like 1		Carbohydrate transport and metabolism	Cell wall/membrane/envelope biogenesis	Cellular Component: integral component of membrane (GO:0016021);; Molecular Function: transferase activity, transferring glycosyl groups (GO:0016757);;	--	DN	DN		DN
132	CmoCh05G003140	thaumatin-like protein 1b		Signal transduction mechanisms	--	Cellular Component: extracellular region (GO:0005576);; Biological Process: defense response (GO:0006952);;	--	DN
133	CmoCh05G003720	flotillin-like protein 4		--	Function unknown	Cellular Component: caveola (GO:0005901);;	Intracellular trafficking, secretion, and vesicular transport;; Cytoskeleton	DN
134	CmoCh05G006480	trifunctional UDP-glucose 4,6-dehydratase/UDP-4-keto-6-deoxy-D-glucose 3,5-epimerase/UDP-4-keto-L-rhamnose-reductase RHM3-like	cell wall genesis	Carbohydrate transport and metabolism	Cell wall/membrane/envelope biogenesis	Molecular Function: dTDP-glucose 4,6-dehydratase activity (GO:0008460);; Biological Process: nucleotide-sugar metabolic process (GO:0009225);;	Carbohydrate transport and metabolism	UP		UP
135	CmoCh05G007120	(R)-mandelonitrile lyase 1-like isoform X2		Amino acid transport and metabolism	Lipid transport and metabolism;; General function prediction only	Molecular Function: oxidoreductase activity, acting on CH-OH group of donors (GO:0016614);; Molecular Function: lyase activity (GO:0016829);; Molecular Function: flavin adenine dinucleotide binding (GO:0050660);;	General function prediction only	UP
136	CmoCh05G011960	acyl carrier protein 1, chloroplastic-like		--	Lipid transport and metabolism;; Secondary metabolites biosynthesis, transport and catabolism	Biological Process: fatty acid biosynthetic process (GO:0006633);; Molecular Function: phosphopantetheine binding (GO:0031177);;	Energy production and conversion;; Lipid transport and metabolism;; Secondary metabolites biosynthesis, transport and catabolism	DN	DN	DN
137	CmoCh05G013450	heat stress transcription factor C-1-like	TF	Transcription	--	Molecular Function: RNA polymerase II core promoter proximal region sequence-specific DNA binding (GO:0000978);; Molecular Function: transcription factor activity, sequence-specific DNA binding (GO:0003700);; Cellular Component: nucleus (GO:0005634);; Biological Process: cellular response to heat (GO:0034605);; Cellular Component: host cell nucleus (GO:0042025);; Molecular Function: sequence-spec…	Transcription	UP
138	CmoCh05G013790	acid phosphatase 1-like isoform X2		Function unknown	General function prediction only	Molecular Function: acid phosphatase activity (GO:0003993);;	--	DN
139	CmoCh06G000120	STRICTOSIDINE SYNTHASE-LIKE 2-like		Translation, ribosomal structure and biogenesis	Carbohydrate transport and metabolism	Biological Process: biosynthetic process (GO:0009058);; Molecular Function: strictosidine synthase activity (GO:0016844);;	General function prediction only	UP	UP
140	CmoCh06G000130	STRICTOSIDINE SYNTHASE-LIKE 2-like		Translation, ribosomal structure and biogenesis	Carbohydrate transport and metabolism	Biological Process: biosynthetic process (GO:0009058);; Molecular Function: strictosidine synthase activity (GO:0016844);;	General function prediction only	UP	UP
141	CmoCh06G001470	cancer-related nucleoside-triphosphatase homolog isoform X1		Posttranslational modification, protein turnover, chaperones	Nucleotide transport and metabolism	Molecular Function: nucleotide phosphatase activity, acting on free nucleotides (GO:0098519);;	--	DN
142	CmoCh06G002680	rop guanine nucleotide exchange factor 7-like		Carbohydrate transport and metabolism	--	Molecular Function: Rho guanyl-nucleotide exchange factor activity (GO:0005089);;	--	DN	DN		UP
143	CmoCh06G002690	rop guanine nucleotide exchange factor 7-like		Carbohydrate transport and metabolism	--	Molecular Function: Rho guanyl-nucleotide exchange factor activity (GO:0005089);;	--	DN	DN		UP
144	CmoCh06G002890	FAR-RED ELONGATED HYPOCOTYL 1-like		Function unknown	--	Cellular Component: nucleus (GO:0005634);; Cellular Component: cytoplasm (GO:0005737);; Biological Process: response to light stimulus (GO:0009416);; Biological Process: response to red or far red light (GO:0009639);; Cellular Component: integral component of membrane (GO:0016021);; Biological Process: maintenance of protein location in nucleus (GO:0051457);;	--	DN
145	CmoCh06G002900	laccase-17-like	LAC-17-like	Secondary metabolites biosynthesis, transport and catabolism	Cell cycle control, cell division, chromosome partitioning;; Inorganic ion transport and metabolism;; Cell wall/membrane/envelope biogenesis	Molecular Function: ferroxidase activity (GO:0004322);; Molecular Function: copper ion binding (GO:0005507);; Cellular Component: plasma membrane (GO:0005886);; Biological Process: iron ion transport (GO:0006826);; Biological Process: lignin catabolic process (GO:0046274);; Cellular Component: apoplast (GO:0048046);; Molecular Function: hydroquinone:oxygen oxidoreductase activity (GO:0052716);; B…	Secondary metabolites biosynthesis, transport and catabolism	DN
146	CmoCh06G003010	E3 ubiquitin-protein ligase XBAT31		Posttranslational modification, protein turnover, chaperones	--	Molecular Function: protein binding (GO:0005515);;	--	DN
147	CmoCh06G003020	E3 ubiquitin-protein ligase XBAT31		Posttranslational modification, protein turnover, chaperones	Signal transduction mechanisms	Molecular Function: protein binding (GO:0005515);;	--	DN
148	CmoCh06G003200	type I inositol polyphosphate 5-phosphatase 8-like		Signal transduction mechanisms	--	Molecular Function: hydrolase activity (GO:0016787);; Biological Process: phosphatidylinositol dephosphorylation (GO:0046856);;	Intracellular trafficking, secretion, and vesicular transport	UP	UP	UP	UP
149	CmoCh06G004480	phytosulfokines 6		Function unknown	--	Cellular Component: extracellular region (GO:0005576);; Molecular Function: growth factor activity (GO:0008083);; Biological Process: cell proliferation (GO:0008283);; Cellular Component: integral component of membrane (GO:0016021);;	--	UP
150	CmoCh06G004670	LITTLE ZIPPER 4		Function unknown	--	--	--	UP	UP
151	CmoCh06G004840	rho GTPase-activating protein 5-like		Signal transduction mechanisms	--	Biological Process: signal transduction (GO:0007165);;	Signal transduction mechanisms	DN	DN	DN
152	CmoCh06G006480	suppressor protein SRP40-like		--	--	--	--	UP	UP
153	CmoCh06G007910	NRT1/ PTR FAMILY 6.3-like		Amino acid transport and metabolism	Amino acid transport and metabolism	Biological Process: oligopeptide transport (GO:0006857);; Biological Process: response to nitrate (GO:0010167);; Molecular Function: nitrate transmembrane transporter activity (GO:0015112);; Cellular Component: integral component of membrane (GO:0016021);;	Amino acid transport and metabolism	DN	DN
154	CmoCh06G007930	14 kDa proline-rich protein DC2.15-like		Extracellular structures	--	--	--	UP
155	CmoCh06G010510	hydroquinone glucosyltransferase-like		--	--	Molecular Function: UDP-glycosyltransferase activity (GO:0008194);;	Carbohydrate transport and metabolism;; Energy production and conversion	DN	DN
156	CmoCh06G012260	RING-H2 finger protein ATL51-like		Posttranslational modification, protein turnover, chaperones	--	Cellular Component: integral component of membrane (GO:0016021);;	Posttranslational modification, protein turnover, chaperones	DN
157	CmoCh06G012600	glycine-rich protein 5-like		Function unknown	--	Biological Process: response to acid chemical (GO:0001101);; Biological Process: biological_process (GO:0008150);; Biological Process: response to endogenous stimulus (GO:0009719);; Biological Process: response to hormone (GO:0009725);; Biological Process: response to abscisic acid (GO:0009737);; Biological Process: response to salicylic acid (GO:0009751);; Biological Process: response to organic…	--	UP
158	CmoCh06G013320	inorganic phosphate transporter 1-7		Inorganic ion transport and metabolism	Carbohydrate transport and metabolism;; Amino acid transport and metabolism;; Inorganic ion transport and metabolism;; General function prediction only	Molecular Function: inorganic phosphate transmembrane transporter activity (GO:0005315);; Biological Process: phosphate ion transport (GO:0006817);; Cellular Component: integral component of membrane (GO:0016021);;	Inorganic ion transport and metabolism	UP
159	CmoCh06G014560	squamosa promoter-binding-like protein 7		Function unknown	--	Molecular Function: DNA binding (GO:0003677);; Cellular Component: nucleus (GO:0005634);; Cellular Component: integral component of membrane (GO:0016021);; Cellular Component: host cell nucleus (GO:0042025);; Molecular Function: metal ion binding (GO:0046872);;	--	DN
160	CmoCh06G015850	CHUP1, chloroplastic		Function unknown	--	--	--	DN	DN	DN	DN
161	CmoCh06G016190	pirin-like protein		Function unknown	General function prediction only	--	--	DN	DN
162	CmoCh06G016470	calmodulin-like protein 3		Signal transduction mechanisms	Signal transduction mechanisms	Molecular Function: calcium ion binding (GO:0005509);;	Signal transduction mechanisms	UP
163	CmoCh06G017090	beta-1,4-xylosyltransferase IRX10	IRX10	--	--	Biological Process: protein glycosylation (GO:0006486);; Biological Process: plant-type secondary cell wall biogenesis (GO:0009834);; Biological Process: glucuronoxylan biosynthetic process (GO:0010417);; Molecular Function: 1,4-beta-D-xylan synthase activity (GO:0047517);; Molecular Function: glucuronoxylan glucuronosyltransferase activity (GO:0080116);;	Carbohydrate transport and metabolism;; Cell wall/membrane/envelope biogenesis;; Extracellular structures	DN	DN
164	CmoCh06G017210	glucan endo-1,3-beta-glucosidase 8-like	cell wall genesis	Carbohydrate transport and metabolism	--	Molecular Function: hydrolase activity, hydrolyzing O-glycosyl compounds (GO:0004553);; Biological Process: carbohydrate metabolic process (GO:0005975);;	--	DN
165	CmoCh07G000430	UDP-arabinose 4-epimerase 1-like		Carbohydrate transport and metabolism	Cell wall/membrane/envelope biogenesis	Molecular Function: UDP-glucose 4-epimerase activity (GO:0003978);; Biological Process: galactose metabolic process (GO:0006012);;	Cell wall/membrane/envelope biogenesis	DN	DN
166	CmoCh07G000460	LIGHT-DEPENDENT SHORT HYPOCOTYLS 4-like		Function unknown	--	--	--	UP	UP
167	CmoCh07G001060	gibberellin 2-beta-dioxygenase-like	GA2ox	Secondary metabolites biosynthesis, transport and catabolism	Secondary metabolites biosynthesis, transport and catabolism	Molecular Function: metal ion binding (GO:0046872);; Molecular Function: dioxygenase activity (GO:0051213);;	Secondary metabolites biosynthesis, transport and catabolism;; General function prediction only	UP
168	CmoCh07G001330	Cas1_AcylT domain-containing protein/Ion_trans_2 domain-containing protein		Intracellular trafficking, secretion, and vesicular transport	--	Molecular Function: potassium channel activity (GO:0005267);; Cellular Component: integral component of membrane (GO:0016021);;	General function prediction only	DN	DN
169	CmoCh07G002080	rac-like GTP-binding protein RAC13		Function unknown	--	Molecular Function: GTPase activity (GO:0003924);; Molecular Function: GTP binding (GO:0005525);; Biological Process: small GTPase mediated signal transduction (GO:0007264);;	General function prediction only	DN	DN
170	CmoCh07G002250	auxin-repressed 12.5 kDa protein-like	Auxin	Function unknown	--	--	--	DN
171	CmoCh07G003010	autophagy-related protein 8C-like		Cytoskeleton	--	Cellular Component: cytoplasm (GO:0005737);; Biological Process: autophagy (GO:0006914);;	Cytoskeleton	DN
172	CmoCh07G004030	peroxidase 64-like	POD64-like	Secondary metabolites biosynthesis, transport and catabolism	--	Molecular Function: peroxidase activity (GO:0004601);; Cellular Component: extracellular region (GO:0005576);; Biological Process: response to oxidative stress (GO:0006979);; Molecular Function: heme binding (GO:0020037);; Biological Process: hydrogen peroxide catabolic process (GO:0042744);; Molecular Function: metal ion binding (GO:0046872);;	--	DN
173	CmoCh07G004180	thaumatin-like protein 1 isoform X1		Signal transduction mechanisms	--	--	--	UP
174	CmoCh07G006390	growth-regulating factor 1-like isoform X1	TF	Transcription	--	Molecular Function: ATP binding (GO:0005524);; Cellular Component: nucleus (GO:0005634);; Biological Process: transcription, DNA-templated (GO:0006351);; Biological Process: regulation of transcription, DNA-templated (GO:0006355);; Biological Process: developmental process (GO:0032502);;	--	DN
175	CmoCh07G007040	IRX15-LIKE-like		Function unknown	General function prediction only	Cellular Component: Golgi apparatus (GO:0005794);; Biological Process: plant-type secondary cell wall biogenesis (GO:0009834);; Cellular Component: integral component of membrane (GO:0016021);; Biological Process: xylan metabolic process (GO:0045491);; Biological Process: xylan biosynthetic process (GO:0045492);;	--	DN	DN
176	CmoCh07G007330	CDPK-related kinase 5-like		Signal transduction mechanisms	Signal transduction mechanisms	Molecular Function: protein kinase activity (GO:0004672);; Molecular Function: ATP binding (GO:0005524);;	Signal transduction mechanisms	DN	DN	DN
177	CmoCh07G007790	shikimate kinase 1, chloroplastic-like		Carbohydrate transport and metabolism	Amino acid transport and metabolism	Molecular Function: magnesium ion binding (GO:0000287);; Molecular Function: shikimate kinase activity (GO:0004765);; Biological Process: aromatic amino acid family biosynthetic process (GO:0009073);; Cellular Component: chloroplast (GO:0009507);; Biological Process: shikimate metabolic process (GO:0019632);;	--	DN
178	CmoCh07G008160	UDP-glucuronate:xylan alpha-glucuronosyltransferase 1-like	GUX1	Carbohydrate transport and metabolism	Cell wall/membrane/envelope biogenesis	Cellular Component: Golgi apparatus (GO:0005794);; Biological Process: plant-type secondary cell wall biogenesis (GO:0009834);; Biological Process: glucuronoxylan biosynthetic process (GO:0010417);; Biological Process: xylan biosynthetic process (GO:0045492);; Molecular Function: glucuronoxylan glucuronosyltransferase activity (GO:0080116);;	Carbohydrate transport and metabolism	DN	DN	DN
179	CmoCh07G009510	phenylalanine ammonia-lyase-like	PAL	Secondary metabolites biosynthesis, transport and catabolism	Amino acid transport and metabolism	Cellular Component: cytoplasm (GO:0005737);; Biological Process: L-phenylalanine catabolic process (GO:0006559);; Biological Process: cinnamic acid biosynthetic process (GO:0009800);; Molecular Function: phenylalanine ammonia-lyase activity (GO:0045548);;	Secondary metabolites biosynthesis, transport and catabolism	DN
180	CmoCh07G009550	phenylalanine ammonia-lyase-like	PAL	Secondary metabolites biosynthesis, transport and catabolism	Amino acid transport and metabolism	Cellular Component: cytoplasm (GO:0005737);; Biological Process: L-phenylalanine catabolic process (GO:0006559);; Biological Process: cinnamic acid biosynthetic process (GO:0009800);; Molecular Function: phenylalanine ammonia-lyase activity (GO:0045548);;	Secondary metabolites biosynthesis, transport and catabolism	DN		DN
181	CmoCh07G009590	auxin response factor 18-like	Auxin	Transcription	--	Molecular Function: DNA binding (GO:0003677);; Cellular Component: nucleus (GO:0005634);; Biological Process: regulation of transcription, DNA-templated (GO:0006355);; Biological Process: auxin-activated signaling pathway (GO:0009734);;	--	UP
182	CmoCh07G011170	laccase-4-like	LAC-4-like	Secondary metabolites biosynthesis, transport and catabolism	Cell cycle control, cell division, chromosome partitioning;; Inorganic ion transport and metabolism;; Cell wall/membrane/envelope biogenesis	Molecular Function: ferroxidase activity (GO:0004322);; Molecular Function: copper ion binding (GO:0005507);; Cellular Component: plasma membrane (GO:0005886);; Biological Process: iron ion transport (GO:0006826);; Biological Process: lignin catabolic process (GO:0046274);; Cellular Component: apoplast (GO:0048046);; Molecular Function: hydroquinone:oxygen oxidoreductase activity (GO:0052716);; B…	Secondary metabolites biosynthesis, transport and catabolism	DN	DN	DN
183	CmoCh07G011180	laccase-4-like	LAC-4-like	Secondary metabolites biosynthesis, transport and catabolism	--	Molecular Function: copper ion binding (GO:0005507);; Biological Process: lignin catabolic process (GO:0046274);; Cellular Component: apoplast (GO:0048046);; Molecular Function: hydroquinone:oxygen oxidoreductase activity (GO:0052716);;	Secondary metabolites biosynthesis, transport and catabolism	DN	DN	DN
184	CmoCh07G011230	trichome birefringence-like 34	TBL34	Function unknown	--	Biological Process: polysaccharide biosynthetic process (GO:0000271);; Molecular Function: molecular_function (GO:0003674);; Molecular Function: catalytic activity (GO:0003824);; Cellular Component: cellular_component (GO:0005575);; Cellular Component: intracellular (GO:0005622);; Cellular Component: cell (GO:0005623);; Cellular Component: cytoplasm (GO:0005737);; Cellular Component: Golgi appara…	--	DN
185	CmoCh08G000980	cysteine proteinase inhibitor B		Signal transduction mechanisms	--	Molecular Function: cysteine-type endopeptidase inhibitor activity (GO:0004869);;	--	DN	DN	DN	DN
186	CmoCh08G000990	CRIB domain-containing protein RIC4-like		Function unknown	--	--	--	DN	DN
187	CmoCh08G001140	type I ribosome-inactivating protein trichoanguina-like		Carbohydrate transport and metabolism	--	Biological Process: defense response (GO:0006952);; Biological Process: negative regulation of translation (GO:0017148);; Molecular Function: rRNA N-glycosylase activity (GO:0030598);; Molecular Function: toxin activity (GO:0090729);;	--	UP	UP
188	CmoCh08G001880	IQ-DOMAIN 14-like		Function unknown	--	Molecular Function: protein binding (GO:0005515);;	--	DN	DN	DN	DN
189	CmoCh08G002630	lipid-transfer protein DIR1		Function unknown	--	Molecular Function: fatty acid binding (GO:0005504);; Biological Process: systemic acquired resistance (GO:0009627);;	--	UP
190	CmoCh08G005210	E3 ubiquitin ligase BIG BROTHER isoform X1		Posttranslational modification, protein turnover, chaperones	--	Molecular Function: ubiquitin-protein transferase activity (GO:0004842);; Biological Process: negative regulation of organ growth (GO:0046621);;	Posttranslational modification, protein turnover, chaperones	DN
191	CmoCh08G006170	gibberellin 3-beta-dioxygenase 1-like	GA3ox	Secondary metabolites biosynthesis, transport and catabolism	Secondary metabolites biosynthesis, transport and catabolism	Molecular Function: oxidoreductase activity (GO:0016491);; Molecular Function: metal ion binding (GO:0046872);;	Secondary metabolites biosynthesis, transport and catabolism;; General function prediction only	UP
192	CmoCh08G006400	BEL1-like homeodomain protein 7	TF, BEL1	Transcription	--	Molecular Function: DNA binding (GO:0003677);; Cellular Component: nucleus (GO:0005634);; Biological Process: regulation of transcription, DNA-templated (GO:0006355);;	Transcription	DN
193	CmoCh08G007420	indeterminate-domain 7-like isoform X1		Function unknown	--	Molecular Function: transcription factor activity, sequence-specific DNA binding (GO:0003700);; Cellular Component: nucleus (GO:0005634);;	General function prediction only	DN
194	CmoCh08G009370	invertase inhibitor		Function unknown	--	Molecular Function: enzyme inhibitor activity (GO:0004857);;	--	DN
195	CmoCh08G010060	pectate lyase 8		Carbohydrate transport and metabolism	Carbohydrate transport and metabolism	Molecular Function: pectate lyase activity (GO:0030570);; Biological Process: pectin catabolic process (GO:0045490);; Molecular Function: metal ion binding (GO:0046872);;	--	DN
196	CmoCh08G010650	CASP-like protein 5B3		Function unknown	--	Cellular Component: plasma membrane (GO:0005886);; Cellular Component: membrane (GO:0016020);; Cellular Component: integral component of membrane (GO:0016021);;	--	DN
197	CmoCh08G012420	aldehyde dehydrogenase 22A1-like		Energy production and conversion	Energy production and conversion	Molecular Function: aldehyde dehydrogenase (NAD) activity (GO:0004029);;	Energy production and conversion	UP	DN
198	CmoCh09G000690	4-coumarate--CoA ligase-like 5 [Cucurbita moschata]	4CL	Lipid transport and metabolism	Lipid transport and metabolism;; Secondary metabolites biosynthesis, transport and catabolism	Molecular Function: ligase activity (GO:0016874);;	Lipid transport and metabolism	UP	UP	DN	DN
199	CmoCh09G001880	cytochrome P450 82A3-like		Secondary metabolites biosynthesis, transport and catabolism	Secondary metabolites biosynthesis, transport and catabolism;; Defense mechanisms	Molecular Function: iron ion binding (GO:0005506);; Cellular Component: membrane (GO:0016020);; Molecular Function: oxidoreductase activity, acting on paired donors, with incorporation or reduction of molecular oxygen, NAD(P)H as one donor, and incorporation of one atom of oxygen (GO:0016709);; Molecular Function: heme binding (GO:0020037);; Biological Process: defense response to other organism …	Secondary metabolites biosynthesis, transport and catabolism	UP		UP
200	CmoCh09G002660	cyclin-A3-1		Cell cycle control, cell division, chromosome partitioning	--	Cellular Component: host cell nucleus (GO:0042025);;	Cell cycle control, cell division, chromosome partitioning	DN	DN
201	CmoCh09G005100	flowering-promoting factor 1-like protein 2		Function unknown	--	Biological Process: regulation of flower development (GO:0009909);; Biological Process: vegetative to reproductive phase transition of meristem (GO:0010228);;	--	UP
202	CmoCh09G005630	blue copper protein-like		Function unknown	--	Molecular Function: electron carrier activity (GO:0009055);; Cellular Component: integral component of membrane (GO:0016021);;	--	DN	DN	DN	DN
203	CmoCh09G006150	GATA transcription factor 12-like	TF, GATA	Transcription	--	Cellular Component: nucleus (GO:0005634);; Molecular Function: zinc ion binding (GO:0008270);; Biological Process: cell differentiation (GO:0030154);; Molecular Function: sequence-specific DNA binding (GO:0043565);; Biological Process: positive regulation of transcription, DNA-templated (GO:0045893);;	Transcription	DN
204	CmoCh09G006480	nitrate reductase -like		Energy production and conversion	Energy production and conversion	Biological Process: nitric oxide biosynthetic process (GO:0006809);; Molecular Function: heme binding (GO:0020037);; Molecular Function: molybdenum ion binding (GO:0030151);; Biological Process: nitrate assimilation (GO:0042128);; Molecular Function: molybdopterin cofactor binding (GO:0043546);; Molecular Function: nitrate reductase (NADPH) activity (GO:0050464);;	Energy production and conversion	DN
205	CmoCh09G010270	E3 ubiquitin-protein ligase At1g63170-like		Posttranslational modification, protein turnover, chaperones	--	Cellular Component: integral component of membrane (GO:0016021);;	Posttranslational modification, protein turnover, chaperones	DN	DN
206	CmoCh09G010280	E3 ubiquitin-protein ligase At4g11680-like		Posttranslational modification, protein turnover, chaperones	--	Molecular Function: zinc ion binding (GO:0008270);; Cellular Component: integral component of membrane (GO:0016021);;	Posttranslational modification, protein turnover, chaperones	DN	DN	DN	DN
207	CmoCh09G010420	BTB/POZ domain-containing protein At1g55760-like		Cell cycle control, cell division, chromosome partitioning	--	Cellular Component: ubiquitin ligase complex (GO:0000151);; Molecular Function: molecular_function (GO:0003674);; Molecular Function: binding (GO:0005488);; Molecular Function: protein binding (GO:0005515);; Cellular Component: cellular_component (GO:0005575);; Cellular Component: intracellular (GO:0005622);; Cellular Component: cell (GO:0005623);; Cellular Component: cytoplasm (GO:0005737);; Bio…	Cell cycle control, cell division, chromosome partitioning;; General function prediction only	DN
208	CmoCh09G011030	receptor-like protein kinase 2 isoform X1		Signal transduction mechanisms		Molecular Function: protein serine/threonine kinase activity (GO:0004674);; Molecular Function: ATP binding (GO:0005524);; Cellular Component: integral component of membrane (GO:0016021);;	--	DN
209	CmoCh09G013360	carboxymethylenebutenolidase homolog		Secondary metabolites biosynthesis, transport and catabolism	Secondary metabolites biosynthesis, transport and catabolism	Molecular Function: hydrolase activity (GO:0016787);;	General function prediction only	UP	UP
210	CmoCh10G000050	carbonyl reductase 1-like		Secondary metabolites biosynthesis, transport and catabolism	Lipid transport and metabolism;; Secondary metabolites biosynthesis, transport and catabolism;; General function prediction only	Molecular Function: oxidoreductase activity (GO:0016491);;	Secondary metabolites biosynthesis, transport and catabolism	DN
211	CmoCh10G001040	transcription factor MYB86-like	MYB86-like	--	--	Molecular Function: DNA binding (GO:0003677);; Cellular Component: nucleus (GO:0005634);;	Transcription	DN
212	CmoCh10G003050	UDP-arabinopyranose mutase 1-like	UPAM	Function unknown	--	Cellular Component: Golgi apparatus (GO:0005794);; Cellular Component: cytosol (GO:0005829);; Biological Process: plant-type cell wall biogenesis (GO:0009832);; Biological Process: UDP-L-arabinose metabolic process (GO:0033356);; Molecular Function: UDP-arabinopyranose mutase activity (GO:0052691);;	--	DN	DN
213	CmoCh10G003060	COBRA-like protein 4		Function unknown	--	Biological Process: cellulose microfibril organization (GO:0010215);; Cellular Component: anchored component of membrane (GO:0031225);;	--	DN	DN
214	CmoCh10G004320	4-coumarate--CoA ligase 1-like isoform X1 [Cucurbita moschata]	4CL	Lipid transport and metabolism	Lipid transport and metabolism;; Secondary metabolites biosynthesis, transport and catabolism	Molecular Function: ligase activity (GO:0016874);;	Lipid transport and metabolism	DN	UP	DN	DN
215	CmoCh10G004350	xyloglucan endotransglucosylase/hydrolase protein 23		Carbohydrate transport and metabolism	Carbohydrate transport and metabolism	Molecular Function: hydrolase activity, hydrolyzing O-glycosyl compounds (GO:0004553);; Cellular Component: cell wall (GO:0005618);; Biological Process: xyloglucan metabolic process (GO:0010411);; Molecular Function: xyloglucan:xyloglucosyl transferase activity (GO:0016762);; Biological Process: cell wall biogenesis (GO:0042546);; Cellular Component: apoplast (GO:0048046);; Biological Process: ce…	--	UP	UP
216	CmoCh10G004490	zinc finger protein CONSTANS-LIKE 5-like	TF	Transcription	--	Cellular Component: nucleus (GO:0005634);; Molecular Function: zinc ion binding (GO:0008270);; Biological Process: regulation of flower development (GO:0009909);;	Transcription	UP		UP
217	CmoCh10G004910	cellulose synthase A catalytic subunit 7 -like	CESA7	Carbohydrate transport and metabolism	Cell motility	Cellular Component: plasma membrane (GO:0005886);; Cellular Component: integral component of membrane (GO:0016021);; Molecular Function: cellulose synthase (UDP-forming) activity (GO:0016760);; Biological Process: cellulose biosynthetic process (GO:0030244);; Molecular Function: metal ion binding (GO:0046872);; Biological Process: cell wall organization (GO:0071555);;	--	DN	DN	DN	DN
218	CmoCh10G004920	pentatricopeptide repeat-containing protein At4g30700		Function unknown	--	Molecular Function: zinc ion binding (GO:0008270);; Biological Process: RNA modification (GO:0009451);; Cellular Component: intracellular membrane-bounded organelle (GO:0043231);;	--	DN	DN	DN	DN
219	CmoCh10G006330	auxin-responsive protein IAA11-like	Auxin	Transcription	--	Cellular Component: nucleus (GO:0005634);; Biological Process: regulation of transcription, DNA-templated (GO:0006355);; Biological Process: auxin-activated signaling pathway (GO:0009734);;	--	DN
220	CmoCh10G006660	ABIL5 isoform X3		Function unknown	--	--	Signal transduction mechanisms;; Cytoskeleton	UP
221	CmoCh10G007770	E3 ubiquitin-protein ligase EL5-like		Posttranslational modification, protein turnover, chaperones	--	Cellular Component: integral component of membrane (GO:0016021);;	Posttranslational modification, protein turnover, chaperones	DN
222	CmoCh10G008010	guanine nucleotide-binding protein subunit gamma 3-like		Function unknown	--	Biological Process: response to acid chemical (GO:0001101);; Cellular Component: cellular_component (GO:0005575);; Cellular Component: cell (GO:0005623);; Cellular Component: plasma membrane (GO:0005886);; Biological Process: G-protein coupled receptor signaling pathway (GO:0007186);; Biological Process: biological_process (GO:0008150);; Biological Process: response to endogenous stimulus (GO:000…	--	DN
223	CmoCh10G008090	TIFY 10a-like isoform X1	JA response	Function unknown	--	Cellular Component: nucleus (GO:0005634);; Biological Process: response to wounding (GO:0009611);; Biological Process: regulation of defense response (GO:0031347);; Biological Process: regulation of jasmonic acid mediated signaling pathway (GO:2000022);;	--	DN		UP
224	CmoCh10G008170	pectinesterase inhibitor 3		Function unknown	--	Molecular Function: enzyme inhibitor activity (GO:0004857);; Biological Process: negative regulation of catalytic activity (GO:0043086);;	--	UP
225	CmoCh10G008940	dnaJ protein homolog isoform X1		Posttranslational modification, protein turnover, chaperones	Posttranslational modification, protein turnover, chaperones	Molecular Function: ATP binding (GO:0005524);; Biological Process: protein folding (GO:0006457);; Biological Process: response to heat (GO:0009408);; Molecular Function: heat shock protein binding (GO:0031072);; Molecular Function: metal ion binding (GO:0046872);; Molecular Function: unfolded protein binding (GO:0051082);;	Posttranslational modification, protein turnover, chaperones	UP
226	CmoCh10G010710	palmitoyl-monogalactosyldiacylglycerol delta-7 desaturase, chloroplastic-like		Lipid transport and metabolism	Lipid transport and metabolism	Biological Process: fatty acid biosynthetic process (GO:0006633);; Cellular Component: integral component of membrane (GO:0016021);; Molecular Function: oxidoreductase activity, acting on paired donors, with oxidation of a pair of donors resulting in the reduction of molecular oxygen to two molecules of water (GO:0016717);;	Lipid transport and metabolism	UP
227	CmoCh10G011170	late embryogenesis abundant protein D-34-like		Function unknown	--	--	--	UP	DN	DN
228	CmoCh11G000160	bidirectional sugar transporter SWEET10-like		Intracellular trafficking, secretion, and vesicular transport	--	Cellular Component: plasma membrane (GO:0005886);; Biological Process: carbohydrate transport (GO:0008643);; Cellular Component: integral component of membrane (GO:0016021);; Molecular Function: sugar transmembrane transporter activity (GO:0051119);;	General function prediction only	UP
229	CmoCh11G000750	transcription factor MYB61-like isoform X1	MYB61-like	--	--	Molecular Function: DNA binding (GO:0003677);; Cellular Component: nucleus (GO:0005634);;	Transcription	DN
230	CmoCh11G001200	peroxidase 41-like	POD41-like	Secondary metabolites biosynthesis, transport and catabolism	--	Molecular Function: peroxidase activity (GO:0004601);; Cellular Component: extracellular region (GO:0005576);; Biological Process: response to oxidative stress (GO:0006979);; Molecular Function: heme binding (GO:0020037);; Biological Process: hydrogen peroxide catabolic process (GO:0042744);; Molecular Function: metal ion binding (GO:0046872);;	--	DN
231	CmoCh11G002090	respiratory burst oxidase homolog protein A-like		--	Signal transduction mechanisms	Molecular Function: peroxidase activity (GO:0004601);; Molecular Function: calcium ion binding (GO:0005509);; Cellular Component: integral component of membrane (GO:0016021);; Molecular Function: oxidoreductase activity, acting on NAD(P)H, oxygen as acceptor (GO:0050664);;	Inorganic ion transport and metabolism;; Secondary metabolites biosynthesis, transport and catabolism	DN	UP
232	CmoCh11G002230	COBRA-like protein 4		Function unknown	--	Biological Process: cellulose microfibril organization (GO:0010215);; Cellular Component: anchored component of membrane (GO:0031225);;	--	DN	DN	DN
233	CmoCh11G002280	galacturonosyltransferase 11		Carbohydrate transport and metabolism	--	Cellular Component: Golgi membrane (GO:0000139);; Cellular Component: integral component of membrane (GO:0016021);; Biological Process: pectin biosynthetic process (GO:0045489);; Molecular Function: polygalacturonate 4-alpha-galacturonosyltransferase activity (GO:0047262);; Biological Process: cell wall organization (GO:0071555);;	--	DN
234	CmoCh11G002910	non-specific lipid-transfer protein 2-like		Function unknown	--	Biological Process: lipid transport (GO:0006869);;	--	UP	UP
235	CmoCh11G003950	4-coumarate--CoA ligase 2-like isoform X1 [Cucurbita moschata]	4CL	Lipid transport and metabolism	Lipid transport and metabolism;; Secondary metabolites biosynthesis, transport and catabolism	Molecular Function: CoA-ligase activity (GO:0016405);;	Lipid transport and metabolism	DN	DN	DN	DN
236	CmoCh11G004330	cinnamoyl-CoA reductase-like SNL6 isoform X1 [Cucurbita moschata]	CCR	Defense mechanisms	Cell wall/membrane/envelope biogenesis	Molecular Function: 3-beta-hydroxy-delta5-steroid dehydrogenase activity (GO:0003854);; Biological Process: steroid biosynthetic process (GO:0006694);; Molecular Function: oxidoreductase activity (GO:0016491);; Molecular Function: oxidoreductase activity, acting on the CH-OH group of donors, NAD or NADP as acceptor (GO:0016616);;	Defense mechanisms	DN	UP	UP	DN
237	CmoCh11G004480	LOW QUALITY PROTEIN: cellulose synthase A catalytic subunit 7 -like	CESA7	Carbohydrate transport and metabolism	Cell motility	Cellular Component: plasma membrane (GO:0005886);; Cellular Component: integral component of membrane (GO:0016021);; Molecular Function: cellulose synthase (UDP-forming) activity (GO:0016760);; Biological Process: cellulose biosynthetic process (GO:0030244);; Molecular Function: metal ion binding (GO:0046872);; Biological Process: cell wall organization (GO:0071555);;	--	DN	DN	DN	DN
238	CmoCh11G005470	2-alkenal reductase (NADP(+)-dependent)-like		Function unknown	Secondary metabolites biosynthesis, transport and catabolism;; General function prediction only	Molecular Function: oxidoreductase activity (GO:0016491);;	Inorganic ion transport and metabolism	DN	DN
239	CmoCh11G007680	sucrose synthase		Cell wall/membrane/envelope biogenesis	Cell wall/membrane/envelope biogenesis	Biological Process: sucrose metabolic process (GO:0005985);; Molecular Function: sucrose synthase activity (GO:0016157);;	Cell wall/membrane/envelope biogenesis	DN	DN
240	CmoCh11G008080	F-box/kelch-repeat protein At5g26960-like		Function unknown	--	Cellular Component: ubiquitin ligase complex (GO:0000151);; Molecular Function: protein binding (GO:0005515);; Cellular Component: cellular_component (GO:0005575);; Cellular Component: intracellular (GO:0005622);; Cellular Component: cell (GO:0005623);; Cellular Component: cullin-RING ubiquitin ligase complex (GO:0031461);; Cellular Component: Cul3-RING ubiquitin ligase complex (GO:0031463);; Cel…	General function prediction only	UP		DN
241	CmoCh11G009390	aspartic proteinase-like protein 2 isoform X1		Posttranslational modification, protein turnover, chaperones	--	Molecular Function: aspartic-type endopeptidase activity (GO:0004190);; Biological Process: proteolysis (GO:0006508);; Biological Process: protein catabolic process (GO:0030163);;	Posttranslational modification, protein turnover, chaperones	DN
242	CmoCh11G009570	isopentenyl-diphosphate Delta-isomerase I-like isoform X2		Secondary metabolites biosynthesis, transport and catabolism	--	Molecular Function: isopentenyl-diphosphate delta-isomerase activity (GO:0004452);; Biological Process: isoprenoid biosynthetic process (GO:0008299);; Molecular Function: hydrolase activity (GO:0016787);;	Secondary metabolites biosynthesis, transport and catabolism	UP
243	CmoCh11G009630	tyrosine-protein phosphatase At1g05000		Defense mechanisms	Signal transduction mechanisms	Molecular Function: protein tyrosine phosphatase activity (GO:0004725);;	Defense mechanisms	DN
244	CmoCh11G009640	CRIB domain-containing protein RIC4		Function unknown	--	Biological Process: reproduction (GO:0000003);; Biological Process: cell morphogenesis (GO:0000902);; Biological Process: cell morphogenesis involved in differentiation (GO:0000904);; Biological Process: developmental process involved in reproduction (GO:0003006);; Cellular Component: cellular_component (GO:0005575);; Cellular Component: cell (GO:0005623);; Cellular Component: plasma membrane (GO…	--	DN
245	CmoCh11G010470	zinc-finger homeodomain protein 9-like	TF	Transcription	--	Molecular Function: DNA binding (GO:0003677);;	--	UP
246	CmoCh11G011740	formin-like protein 11		--	--	Cellular Component: integral component of membrane (GO:0016021);;	Signal transduction mechanisms;; Cytoskeleton	DN
247	CmoCh11G012910	nicotianamine synthase-like		Function unknown	--	Molecular Function: nicotianamine synthase activity (GO:0030410);; Biological Process: nicotianamine biosynthetic process (GO:0030418);;	--	UP	UP
248	CmoCh11G013540	cyclin-dependent kinase inhibitor 7-like		Carbohydrate transport and metabolism	--	Molecular Function: cyclin-dependent protein serine/threonine kinase inhibitor activity (GO:0004861);; Cellular Component: nucleus (GO:0005634);; Biological Process: cell cycle arrest (GO:0007050);;	--	DN
249	CmoCh11G013620	caffeoyl-CoA O-methyltransferase	CCOAOMT	Secondary metabolites biosynthesis, transport and catabolism	General function prediction only	Molecular Function: O-methyltransferase activity (GO:0008171);; Molecular Function: S-adenosylmethionine-dependent methyltransferase activity (GO:0008757);; Biological Process: methylation (GO:0032259);;	Secondary metabolites biosynthesis, transport and catabolism	DN	DN	DN
250	CmoCh11G013740	O-acyltransferase WSD1-like		Function unknown	Secondary metabolites biosynthesis, transport and catabolism	Molecular Function: diacylglycerol O-acyltransferase activity (GO:0004144);; Cellular Component: plasma membrane (GO:0005886);; Biological Process: triglyceride biosynthetic process (GO:0019432);; Molecular Function: long-chain-alcohol O-fatty-acyltransferase activity (GO:0047196);;	--	UP
251	CmoCh11G013930	cinnamyl alcohol dehydrogenase 1-like [Cucurbita moschata]	CAD	Secondary metabolites biosynthesis, transport and catabolism	Carbohydrate transport and metabolism	Molecular Function: zinc ion binding (GO:0008270);; Molecular Function: oxidoreductase activity (GO:0016491);;	Secondary metabolites biosynthesis, transport and catabolism	UP	UP	DN	UP
252	CmoCh11G014030	classical arabinogalactan protein 9 isoform X3		--	--	--	--	DN	DN		DN
253	CmoCh11G014330	ATP-dependent zinc metalloprotease FTSH 1, chloroplastic-like		Posttranslational modification, protein turnover, chaperones	Posttranslational modification, protein turnover, chaperones	Molecular Function: metalloendopeptidase activity (GO:0004222);; Molecular Function: ATP binding (GO:0005524);; Cellular Component: integral component of membrane (GO:0016021);;	Posttranslational modification, protein turnover, chaperones	UP
254	CmoCh11G014670	PELPK1-like		--	--	Cellular Component: integral component of membrane (GO:0016021);;	--	DN
255	CmoCh11G014750	Cystatin domain containing protein		--	--	Molecular Function: cysteine-type endopeptidase inhibitor activity (GO:0004869);;	--	DN
256	CmoCh11G015010	NAC domain-containing protein 104-like isoform X1	NAC104	Transcription	--	Molecular Function: DNA binding (GO:0003677);; Cellular Component: nucleus (GO:0005634);; Biological Process: regulation of transcription, DNA-templated (GO:0006355);; Biological Process: system development (GO:0048731);;	--	DN
257	CmoCh11G018900	mitogen-activated protein kinase kinase kinase 18-like		Signal transduction mechanisms	Signal transduction mechanisms	Molecular Function: protein serine/threonine kinase activity (GO:0004674);; Molecular Function: ATP binding (GO:0005524);;	Signal transduction mechanisms	DN
258	CmoCh11G020210	Tyrosine-phosphatase IBR5-like		Defense mechanisms	--	Molecular Function: protein tyrosine phosphatase activity (GO:0004725);; Molecular Function: protein tyrosine/serine/threonine phosphatase activity (GO:0008138);;	Defense mechanisms	DN
259	CmoCh11G020370	transcription factor PAR2-like	TF	Function unknown	--	Molecular Function: molecular_function (GO:0003674);; Molecular Function: transcription cofactor activity (GO:0003712);; Molecular Function: binding (GO:0005488);; Molecular Function: protein binding (GO:0005515);; Cellular Component: cellular_component (GO:0005575);; Cellular Component: intracellular (GO:0005622);; Cellular Component: cell (GO:0005623);; Cellular Component: nucleus (GO:0005634);…	--	DN
260	CmoCh12G001260	EXORDIUM-like 2		Function unknown	--	Cellular Component: integral component of membrane (GO:0016021);;	--	DN	DN
261	CmoCh12G001670	rhamnogalacturonate lyase B isoform X2		Function unknown	--	Molecular Function: catalytic activity (GO:0003824);; Biological Process: carbohydrate metabolic process (GO:0005975);; Molecular Function: carbohydrate binding (GO:0030246);;	--	DN
262	CmoCh12G005410	LIM domain-containing protein WLIM1-like		--	--	Molecular Function: metal ion binding (GO:0046872);;	Signal transduction mechanisms;; Cytoskeleton	DN	DN
263	CmoCh12G009170	CHLOROPLAST IMPORT APPARATUS 2-like	TF	Transcription	--	Cellular Component: nucleus (GO:0005634);; Biological Process: regulation of transcription, DNA-templated (GO:0006355);;	Transcription	UP	UP	UP
264	CmoCh12G010020	fatty alcohol:caffeoyl-CoA acyltransferase [Cucurbita moschata]	HCT	Function unknown	--	Cellular Component: nucleus (GO:0005634);; Cellular Component: cytoplasm (GO:0005737);; Biological Process: double fertilization forming a zygote and endosperm (GO:0009567);; Molecular Function: transferase activity, transferring acyl groups other than amino-acyl groups (GO:0016747);;	--	UP	UP	UP	UP
265	CmoCh12G011130	coiled-coil domain-containing protein SCD2 isoform X1		--	--	Biological Process: cytokinesis by cell plate formation (GO:0000911);;	--	DN	DN
266	CmoCh12G012090	heparanase-like protein 3		Function unknown	--	Cellular Component: membrane (GO:0016020);; Molecular Function: hydrolase activity, acting on glycosyl bonds (GO:0016798);;	--	DN
267	CmoCh12G013300	tetraspanin-2-like		Function unknown	--	Cellular Component: plasma membrane (GO:0005886);; Cellular Component: plasmodesma (GO:0009506);; Cellular Component: integral component of membrane (GO:0016021);;	--	UP
268	CmoCh13G000910	18.5 kDa class I heat shock protein-like		Posttranslational modification, protein turnover, chaperones	Posttranslational modification, protein turnover, chaperones	Cellular Component: cellular_component (GO:0005575);; Cellular Component: intracellular (GO:0005622);; Cellular Component: cell (GO:0005623);; Cellular Component: cytoplasm (GO:0005737);; Cellular Component: intracellular part (GO:0044424);; Cellular Component: cell part (GO:0044464);;	Posttranslational modification, protein turnover, chaperones	UP		DN	DN
269	CmoCh13G001640	THO complex subunit 4B-like		RNA processing and modification	Translation, ribosomal structure and biogenesis	Molecular Function: RNA binding (GO:0003723);;	RNA processing and modification	UP	UP
270	CmoCh13G001960	LOB domain-containing protein 1-like isoform X1		Function unknown	--	--	--	DN	DN
271	CmoCh13G003120	NADH dehydrogenase iron-sulfur protein 2		Energy production and conversion	Energy production and conversion	Molecular Function: oxidoreductase activity, acting on NAD(P)H (GO:0016651);; Molecular Function: quinone binding (GO:0048038);; Molecular Function: NAD binding (GO:0051287);;	Energy production and conversion	DN
272	CmoCh13G003300	transcription factor TGA9-like isoform X1	TF	Transcription	--	Molecular Function: transcription factor activity, sequence-specific DNA binding (GO:0003700);; Biological Process: transcription, DNA-templated (GO:0006351);; Molecular Function: sequence-specific DNA binding (GO:0043565);;	--	DN	DN
273	CmoCh13G004720	O-fucosyltransferase 23-like		Carbohydrate transport and metabolism	--	Biological Process: fucose metabolic process (GO:0006004);; Cellular Component: integral component of membrane (GO:0016021);; Molecular Function: transferase activity, transferring glycosyl groups (GO:0016757);;	--	DN	DN
274	CmoCh13G005820	3-oxoacyl- synthase I, chloroplastic-like		--	Lipid transport and metabolism;; Secondary metabolites biosynthesis, transport and catabolism	Molecular Function: 3-oxoacyl-[acyl-carrier-protein] synthase activity (GO:0004315);; Cellular Component: mitochondrion (GO:0005739);; Biological Process: fatty acid biosynthetic process (GO:0006633);;	Lipid transport and metabolism;; Secondary metabolites biosynthesis, transport and catabolism	UP
275	CmoCh13G005830	3-oxoacyl- synthase I, chloroplastic-like		--	Lipid transport and metabolism;; Secondary metabolites biosynthesis, transport and catabolism	Molecular Function: 3-oxoacyl-[acyl-carrier-protein] synthase activity (GO:0004315);; Cellular Component: mitochondrion (GO:0005739);; Biological Process: fatty acid biosynthetic process (GO:0006633);;	Lipid transport and metabolism;; Secondary metabolites biosynthesis, transport and catabolism	UP
276	CmoCh13G006030	floral homeotic protein AGAMOUS-like isoform X2		--	--	--	--	DN
277	CmoCh13G006170	cellulose synthase A catalytic subunit 8 -like	CESA8	Carbohydrate transport and metabolism	Cell motility	Cellular Component: plasma membrane (GO:0005886);; Cellular Component: integral component of membrane (GO:0016021);; Molecular Function: cellulose synthase (UDP-forming) activity (GO:0016760);; Biological Process: cellulose biosynthetic process (GO:0030244);; Molecular Function: metal ion binding (GO:0046872);; Biological Process: cell wall organization (GO:0071555);;	--	DN
278	CmoCh13G006200	O-fucosyltransferase 8 isoform X1		Carbohydrate transport and metabolism	--	Biological Process: fucose metabolic process (GO:0006004);; Cellular Component: integral component of membrane (GO:0016021);; Molecular Function: transferase activity, transferring glycosyl groups (GO:0016757);;	--	DN	DN	DN	DN
279	CmoCh13G006430	NAC domain-containing protein 73-like	NAC73	Transcription	--	Molecular Function: transcription regulatory region sequence-specific DNA binding (GO:0000976);; Cellular Component: nucleus (GO:0005634);; Biological Process: regulation of transcription, DNA-templated (GO:0006355);;	--	DN	DN
280	CmoCh13G007900	high-affinity nitrate transporter 3.1		Function unknown	--	Cellular Component: plasma membrane (GO:0005886);; Biological Process: response to nitrate (GO:0010167);; Molecular Function: nitrate transmembrane transporter activity (GO:0015112);; Cellular Component: integral component of membrane (GO:0016021);; Biological Process: nitrate assimilation (GO:0042128);;	--	UP
281	CmoCh13G007990	pectate lyase 18		Carbohydrate transport and metabolism	Carbohydrate transport and metabolism	Molecular Function: pectate lyase activity (GO:0030570);; Biological Process: pectin catabolic process (GO:0045490);; Molecular Function: metal ion binding (GO:0046872);;	--	DN	UP
282	CmoCh13G008250	4-coumarate--CoA ligase-like 9 [Cucurbita moschata]	4CL	Lipid transport and metabolism	Lipid transport and metabolism;; Secondary metabolites biosynthesis, transport and catabolism	Molecular Function: ligase activity (GO:0016874);;	Lipid transport and metabolism	DN	UP	DN	DN
283	CmoCh13G008390	glucuronoxylan 4-O-methyltransferase 1	GXMT1	Function unknown	--	Cellular Component: integral component of membrane (GO:0016021);; Biological Process: xylan biosynthetic process (GO:0045492);;	--	DN	DN
284	CmoCh13G009440	AAA-ATPase At3g28580-like		Posttranslational modification, protein turnover, chaperones	Cell wall/membrane/envelope biogenesis;; Cell cycle control, cell division, chromosome partitioning;; Signal transduction mechanisms	Molecular Function: ATP binding (GO:0005524);;	Posttranslational modification, protein turnover, chaperones	UP
285	CmoCh13G009670	glucuronoxylan 4-O-methyltransferase 1-like	GXMT1	Function unknown	--	Molecular Function: methyltransferase activity (GO:0008168);; Biological Process: methylation (GO:0032259);; Biological Process: xylan biosynthetic process (GO:0045492);;	--	DN
286	CmoCh13G009690	DETOXIFICATION 35-like		Defense mechanisms	Defense mechanisms	Molecular Function: antiporter activity (GO:0015297);; Cellular Component: integral component of membrane (GO:0016021);; Molecular Function: xenobiotic transporter activity (GO:0042910);;	General function prediction only	DN	DN
287	CmoCh13G009870	pectinesterase-like		Carbohydrate transport and metabolism	Carbohydrate transport and metabolism;; Lipid transport and metabolism	Molecular Function: pectinesterase activity (GO:0030599);; Biological Process: cell wall modification (GO:0042545);; Molecular Function: aspartyl esterase activity (GO:0045330);; Biological Process: pectin catabolic process (GO:0045490);;	--	DN
288	CmoCh13G011280	chaperone protein ClpB1-like		Posttranslational modification, protein turnover, chaperones	Posttranslational modification, protein turnover, chaperones	Molecular Function: ATP binding (GO:0005524);;	Posttranslational modification, protein turnover, chaperones	UP		DN
289	CmoCh13G012040	transcription factor MYB52-like	MYB52-like	--	--	Molecular Function: DNA binding (GO:0003677);; Cellular Component: nucleus (GO:0005634);;	Transcription	DN
290	CmoCh14G000810	laccase-4-like	LAC-4-like	Secondary metabolites biosynthesis, transport and catabolism	Cell cycle control, cell division, chromosome partitioning;; Inorganic ion transport and metabolism;; Cell wall/membrane/envelope biogenesis	Molecular Function: copper ion binding (GO:0005507);; Biological Process: lignin catabolic process (GO:0046274);; Cellular Component: apoplast (GO:0048046);; Molecular Function: hydroquinone:oxygen oxidoreductase activity (GO:0052716);;	Secondary metabolites biosynthesis, transport and catabolism	DN
291	CmoCh14G001320	laccase-17-like	LAC-17-like	Secondary metabolites biosynthesis, transport and catabolism	Inorganic ion transport and metabolism	Molecular Function: ferroxidase activity (GO:0004322);; Molecular Function: copper ion binding (GO:0005507);; Cellular Component: plasma membrane (GO:0005886);; Biological Process: iron ion transport (GO:0006826);; Biological Process: lignin catabolic process (GO:0046274);; Cellular Component: apoplast (GO:0048046);; Molecular Function: hydroquinone:oxygen oxidoreductase activity (GO:0052716);; B…	Secondary metabolites biosynthesis, transport and catabolism	DN
292	CmoCh14G001840	interactor of constitutive active ROPs 2, chloroplastic isoform X1		Function unknown	--	Biological Process: microtubule cytoskeleton organization (GO:0000226);; Cellular Component: cellular_component (GO:0005575);; Cellular Component: intracellular (GO:0005622);; Cellular Component: cell (GO:0005623);; Cellular Component: nucleus (GO:0005634);; Cellular Component: cytoplasm (GO:0005737);; Cellular Component: cytoskeleton (GO:0005856);; Cellular Component: microtubule (GO:0005874);; …	--	DN
293	CmoCh14G001860	beta-1,4-xylosyltransferase IRX9 isoform X1	IRX9	Posttranslational modification, protein turnover, chaperones	--	Cellular Component: Golgi membrane (GO:0000139);; Biological Process: carbohydrate metabolic process (GO:0005975);; Biological Process: plant-type secondary cell wall biogenesis (GO:0009834);; Biological Process: glucuronoxylan biosynthetic process (GO:0010417);; Molecular Function: galactosylgalactosylxylosylprotein 3-beta-glucuronosyltransferase activity (GO:0015018);; Cellular Component: integ…	Posttranslational modification, protein turnover, chaperones	DN	DN	DN	DN
294	CmoCh14G001930	peroxidase 21-like	POD21-like	Secondary metabolites biosynthesis, transport and catabolism	--	Molecular Function: peroxidase activity (GO:0004601);; Cellular Component: extracellular region (GO:0005576);; Biological Process: response to oxidative stress (GO:0006979);; Molecular Function: heme binding (GO:0020037);; Biological Process: hydrogen peroxide catabolic process (GO:0042744);; Molecular Function: metal ion binding (GO:0046872);;	--	DN
295	CmoCh14G002160	4-coumarate--CoA ligase-like 7 [Cucurbita moschata]	4CL	Lipid transport and metabolism	Lipid transport and metabolism;; Secondary metabolites biosynthesis, transport and catabolism	Cellular Component: integral component of membrane (GO:0016021);; Molecular Function: ligase activity (GO:0016874);;	Lipid transport and metabolism	UP	UP	UP	UP
296	CmoCh14G002310	thaumatin-like protein 1b		Signal transduction mechanisms	--	Biological Process: response to stress (GO:0006950);; Biological Process: defense response (GO:0006952);; Biological Process: biological_process (GO:0008150);; Biological Process: response to stimulus (GO:0050896);;	--	UP
297	CmoCh14G003150	rho GTPase-activating protein 5-like		Signal transduction mechanisms	--	Biological Process: signal transduction (GO:0007165);;	Signal transduction mechanisms	DN
298	CmoCh14G003220	F-box protein At2g36090		Function unknown	--	Cellular Component: integral component of membrane (GO:0016021);;	--	UP	UP		DN
299	CmoCh14G003290	tropinone reductase-like 1 isoform X2		Secondary metabolites biosynthesis, transport and catabolism	Lipid transport and metabolism;; Secondary metabolites biosynthesis, transport and catabolism;; General function prediction only	--	General function prediction only	UP	UP
300	CmoCh14G003360	transcription repressor OFP6-like	TF	Function unknown	--	Cellular Component: nucleus (GO:0005634);; Biological Process: negative regulation of transcription, DNA-templated (GO:0045892);;	--	UP
301	CmoCh14G003510	YLS9		--	--	Cellular Component: integral component of membrane (GO:0016021);;	--	UP
302	CmoCh14G005900	F-box protein CPR30-like		Function unknown	--	Molecular Function: molecular_function (GO:0003674);; Molecular Function: catalytic activity (GO:0003824);; Molecular Function: ubiquitin-protein transferase activity (GO:0004842);; Molecular Function: protein binding (GO:0005515);; Biological Process: cellular protein modification process (GO:0006464);; Biological Process: proteolysis (GO:0006508);; Biological Process: ubiquitin-dependent protei…	--	DN
303	CmoCh14G006700	cinnamoyl-CoA reductase-like SNL6 [Cucurbita maxima]	CCR	Defense mechanisms	Cell wall/membrane/envelope biogenesis	Molecular Function: 3-beta-hydroxy-delta5-steroid dehydrogenase activity (GO:0003854);; Biological Process: steroid biosynthetic process (GO:0006694);;	Defense mechanisms	DN	UP	UP	UP
304	CmoCh14G007170	lysine histidine transporter 1-like		Amino acid transport and metabolism	--	Cellular Component: integral component of membrane (GO:0016021);;	Amino acid transport and metabolism	DN	DN	DN
305	CmoCh14G007750	short-chain dehydrogenase reductase 2a-like		Secondary metabolites biosynthesis, transport and catabolism	Lipid transport and metabolism;; Secondary metabolites biosynthesis, transport and catabolism;; General function prediction only	--	General function prediction only	UP
306	CmoCh14G008440	inactive receptor kinase At1g48480		Signal transduction mechanisms	Signal transduction mechanisms	Molecular Function: protein kinase activity (GO:0004672);; Molecular Function: ATP binding (GO:0005524);; Cellular Component: integral component of membrane (GO:0016021);;	--	DN
307	CmoCh14G009140	potassium transporter 5-like		Inorganic ion transport and metabolism	Inorganic ion transport and metabolism	Molecular Function: potassium ion transmembrane transporter activity (GO:0015079);; Cellular Component: integral component of membrane (GO:0016021);;	--	UP
308	CmoCh14G009160	potassium transporter 5-like		Inorganic ion transport and metabolism	Inorganic ion transport and metabolism	Molecular Function: potassium ion transmembrane transporter activity (GO:0015079);; Cellular Component: integral component of membrane (GO:0016021);;	--	UP
309	CmoCh14G009720	boron transporter 1-like isoform X1		Inorganic ion transport and metabolism	--	Molecular Function: inorganic anion exchanger activity (GO:0005452);; Cellular Component: integral component of membrane (GO:0016021);;	Inorganic ion transport and metabolism	DN
310	CmoCh14G010570	4-coumarate--CoA ligase 1-like [Cucurbita moschata]	4CL	Lipid transport and metabolism	Lipid transport and metabolism;; Secondary metabolites biosynthesis, transport and catabolism	Molecular Function: ligase activity (GO:0016874);;	Lipid transport and metabolism	DN	DN	DN	DN
311	CmoCh14G010620	ubiquitin receptor RAD23b-like		Replication, recombination and repair	--	Molecular Function: damaged DNA binding (GO:0003684);; Cellular Component: nucleoplasm (GO:0005654);; Cellular Component: cytosol (GO:0005829);; Biological Process: nucleotide-excision repair (GO:0006289);; Molecular Function: polyubiquitin modification-dependent protein binding (GO:0031593);; Cellular Component: host cell nucleus (GO:0042025);; Molecular Function: ubiquitin binding (GO:0043130);…	Replication, recombination and repair	DN	DN	DN	DN
312	CmoCh14G010700	WRKY transcription factor 40	TF	Transcription	--	Molecular Function: transcription factor activity, sequence-specific DNA binding (GO:0003700);; Cellular Component: nucleus (GO:0005634);; Molecular Function: sequence-specific DNA binding (GO:0043565);;	--	UP
313	CmoCh14G010750	cinnamoyl-CoA reductase 2-like [Cucurbita moschata]	CCR	Defense mechanisms	Cell wall/membrane/envelope biogenesis	Molecular Function: catalytic activity (GO:0003824);;	Defense mechanisms	DN	UP	UP	UP
314	CmoCh14G011220	5-methyltetrahydropteroyltriglutamate--homocysteine methyltransferase-like		Amino acid transport and metabolism	Amino acid transport and metabolism	Molecular Function: 5-methyltetrahydropteroyltriglutamate-homocysteine S-methyltransferase activity (GO:0003871);; Molecular Function: zinc ion binding (GO:0008270);; Biological Process: methionine biosynthetic process (GO:0009086);; Biological Process: methylation (GO:0032259);;	Amino acid transport and metabolism	DN
315	CmoCh14G011880	receptor-like protein kinase FERONIA		Signal transduction mechanisms	Cell wall/membrane/envelope biogenesis	Molecular Function: protein kinase activity (GO:0004672);; Molecular Function: ATP binding (GO:0005524);; Cellular Component: plasma membrane (GO:0005886);; Cellular Component: plasmodesma (GO:0009506);; Cellular Component: integral component of membrane (GO:0016021);; Biological Process: protein autophosphorylation (GO:0046777);;	Signal transduction mechanisms	DN
316	CmoCh14G012240	TIFY 10b-like	JA response	Function unknown	--	Molecular Function: molecular_function (GO:0003674);; Molecular Function: transcription cofactor activity (GO:0003712);; Molecular Function: transcription corepressor activity (GO:0003714);; Cellular Component: cellular_component (GO:0005575);; Cellular Component: intracellular (GO:0005622);; Cellular Component: cell (GO:0005623);; Cellular Component: nucleus (GO:0005634);; Biological Process: re…	--	DN
317	CmoCh14G013100	F-box/LRR-repeat protein At5g02700		Function unknown	--	--	--	DN
318	CmoCh14G013210	profilin-like		Cytoskeleton	--	Molecular Function: actin monomer binding (GO:0003785);; Cellular Component: cytoskeleton (GO:0005856);; Cellular Component: cell cortex (GO:0005938);; Biological Process: sequestering of actin monomers (GO:0042989);;	Cytoskeleton	UP	UP
319	CmoCh14G014290	beta-1,4-xylosyltransferase IRX10 isoform X1	cell wall genesis	--	--	Biological Process: protein glycosylation (GO:0006486);; Biological Process: plant-type secondary cell wall biogenesis (GO:0009834);; Biological Process: glucuronoxylan biosynthetic process (GO:0010417);; Molecular Function: 1,4-beta-D-xylan synthase activity (GO:0047517);; Molecular Function: glucuronoxylan glucuronosyltransferase activity (GO:0080116);;	Carbohydrate transport and metabolism;; Cell wall/membrane/envelope biogenesis;; Extracellular structures	DN	DN	DN	DN
320	CmoCh14G014380	NEOXANTHIN-DEFICIENT 1		Function unknown	Secondary metabolites biosynthesis, transport and catabolism	Biological Process: lipid metabolic process (GO:0006629);; Biological Process: isoprenoid metabolic process (GO:0006720);; Biological Process: terpenoid metabolic process (GO:0006721);; Biological Process: biological_process (GO:0008150);; Biological Process: metabolic process (GO:0008152);; Biological Process: isoprenoid biosynthetic process (GO:0008299);; Biological Process: lipid biosynthetic …	--	UP	UP
321	CmoCh14G015170	inactive leucine-rich repeat receptor-like protein kinase At3g28040		Signal transduction mechanisms	Signal transduction mechanisms	Molecular Function: protein kinase activity (GO:0004672);; Molecular Function: ATP binding (GO:0005524);; Cellular Component: integral component of membrane (GO:0016021);;	--	UP
322	CmoCh14G015610	peptidyl-prolyl cis-trans isomerase FKBP62-like		Posttranslational modification, protein turnover, chaperones	Posttranslational modification, protein turnover, chaperones	Molecular Function: peptidyl-prolyl cis-trans isomerase activity (GO:0003755);;	Posttranslational modification, protein turnover, chaperones	UP
323	CmoCh14G016280	chitinase-like protein 2		Function unknown	Carbohydrate transport and metabolism	Molecular Function: chitinase activity (GO:0004568);; Biological Process: carbohydrate metabolic process (GO:0005975);; Biological Process: chitin catabolic process (GO:0006032);; Biological Process: cell wall macromolecule catabolic process (GO:0016998);;	General function prediction only	DN	DN	DN
324	CmoCh14G018260	serine/threonine-protein kinase BLUS1		Signal transduction mechanisms	Signal transduction mechanisms	Molecular Function: protein kinase activity (GO:0004672);; Molecular Function: ATP binding (GO:0005524);;	Signal transduction mechanisms	UP
325	CmoCh14G018390	1-aminocyclopropane-1-carboxylate oxidase homolog 1-like	ET, ACO	Secondary metabolites biosynthesis, transport and catabolism	Secondary metabolites biosynthesis, transport and catabolism	Molecular Function: oxidoreductase activity (GO:0016491);; Molecular Function: metal ion binding (GO:0046872);;	Secondary metabolites biosynthesis, transport and catabolism;; General function prediction only	DN
326	CmoCh14G018490	inorganic phosphate transporter 1-7		Inorganic ion transport and metabolism	Carbohydrate transport and metabolism;; Amino acid transport and metabolism;; Inorganic ion transport and metabolism;; General function prediction only	Molecular Function: inorganic phosphate transmembrane transporter activity (GO:0005315);; Biological Process: phosphate ion transport (GO:0006817);; Cellular Component: integral component of membrane (GO:0016021);;	Inorganic ion transport and metabolism	UP
327	CmoCh14G018780	actin-related protein 2/3 complex subunit 2B		Cytoskeleton	--	Molecular Function: structural constituent of cytoskeleton (GO:0005200);; Cellular Component: cytoplasm (GO:0005737);; Cellular Component: Arp2/3 protein complex (GO:0005885);; Biological Process: actin filament polymerization (GO:0030041);; Biological Process: Arp2/3 complex-mediated actin nucleation (GO:0034314);; Molecular Function: actin filament binding (GO:0051015);;	--	DN	DN
328	CmoCh14G018970	transcription factor WER	TF	--	--	Molecular Function: DNA binding (GO:0003677);; Cellular Component: integral component of membrane (GO:0016021);;	Transcription	DN	UP
329	CmoCh14G019160	receptor-like protein kinase 2		Signal transduction mechanisms	Cell wall/membrane/envelope biogenesis	Molecular Function: protein kinase activity (GO:0004672);; Molecular Function: ATP binding (GO:0005524);; Cellular Component: integral component of membrane (GO:0016021);;	--	DN
330	CmoCh14G020060	NRT1/ PTR FAMILY 7.3-like isoform X1		Amino acid transport and metabolism	Amino acid transport and metabolism	Cellular Component: integral component of membrane (GO:0016021);; Molecular Function: transmembrane transporter activity (GO:0022857);;	Amino acid transport and metabolism	DN	DN
331	CmoCh14G021230	C-terminal binding protein AN-like isoform X1	TF	Transcription	Energy production and conversion;; Coenzyme transport and metabolism;; General function prediction only	Biological Process: microtubule cytoskeleton organization (GO:0000226);; Cellular Component: trans-Golgi network (GO:0005802);; Cellular Component: cytosol (GO:0005829);; Biological Process: nuclear migration (GO:0007097);; Biological Process: regulation of cell shape (GO:0008360);; Biological Process: response to salt stress (GO:0009651);; Biological Process: leaf morphogenesis (GO:0009965);; Bi…	Transcription	DN
332	CmoCh14G021710	cytochrome b561 and DOMON domain-containing protein At3g61750		Signal transduction mechanisms	--	Cellular Component: integral component of membrane (GO:0016021);; Molecular Function: metal ion binding (GO:0046872);; Biological Process: oxidation-reduction process (GO:0055114);;	Signal transduction mechanisms	DN	DN
333	CmoCh14G021980	auxin-responsive protein SAUR32-like	Auxin	Function unknown	--	Biological Process: response to auxin (GO:0009733);;	--	UP
334	CmoCh15G000070	glucuronoxylan 4-O-methyltransferase 3-like	GXMT4	Function unknown	General function prediction only	Cellular Component: Golgi apparatus (GO:0005794);; Biological Process: plant-type secondary cell wall biogenesis (GO:0009834);; Molecular Function: glucuronoxylan 4-O-methyltransferase activity (GO:0030775);; Biological Process: xylan metabolic process (GO:0045491);; Biological Process: xylan biosynthetic process (GO:0045492);;	--	DN	DN
335	CmoCh15G001100	ribulose bisphosphate carboxylase/oxygenase activase, chloroplastic-like		Posttranslational modification, protein turnover, chaperones	Carbohydrate transport and metabolism	Molecular Function: ATP binding (GO:0005524);;	Posttranslational modification, protein turnover, chaperones	UP
336	CmoCh15G001690	peroxidase P7-like	PODP7-like	Secondary metabolites biosynthesis, transport and catabolism	--	Molecular Function: peroxidase activity (GO:0004601);; Cellular Component: extracellular region (GO:0005576);; Biological Process: response to oxidative stress (GO:0006979);; Molecular Function: heme binding (GO:0020037);; Biological Process: hydrogen peroxide catabolic process (GO:0042744);; Molecular Function: metal ion binding (GO:0046872);;	--	UP
337	CmoCh15G001700	LOB domain-containing protein 15-like		Function unknown	--	--	--	DN	DN
338	CmoCh15G003290	MLO-like protein 11 isoform X1		Carbohydrate transport and metabolism	--	Molecular Function: calmodulin binding (GO:0005516);; Biological Process: defense response (GO:0006952);; Biological Process: response to biotic stimulus (GO:0009607);; Cellular Component: integral component of membrane (GO:0016021);;	--	DN
339	CmoCh15G003560	myb-related protein 305-like	MYB305	--	--	Molecular Function: DNA binding (GO:0003677);;	Transcription	DN
340	CmoCh15G004100	mediator of RNA polymerase II transcription subunit 37c		Posttranslational modification, protein turnover, chaperones	Posttranslational modification, protein turnover, chaperones	Molecular Function: ATP binding (GO:0005524);; Cellular Component: cytoplasm (GO:0005737);; Biological Process: response to unfolded protein (GO:0006986);; Molecular Function: ATPase activity (GO:0016887);; Molecular Function: heat shock protein binding (GO:0031072);; Biological Process: cellular response to unfolded protein (GO:0034620);; Biological Process: protein refolding (GO:0042026);; Mole…	Posttranslational modification, protein turnover, chaperones	UP		DN
341	CmoCh15G004130	heat shock cognate 70 kDa protein 2-like		Posttranslational modification, protein turnover, chaperones	Posttranslational modification, protein turnover, chaperones	Molecular Function: ATP binding (GO:0005524);;	Posttranslational modification, protein turnover, chaperones	UP
342	CmoCh15G004380	myosin-9-like isoform X2		--	--	--	--	UP
343	CmoCh15G004910	glucomannan 4-beta-mannosyltransferase 9-like isoform X1	cell wall genesis	Cell wall/membrane/envelope biogenesis	Cell motility	Cellular Component: integral component of membrane (GO:0016021);; Molecular Function: transferase activity, transferring glycosyl groups (GO:0016757);;	--	DN
344	CmoCh15G006410	transcription factor MYB52-like	MYB52-like	--	--	Molecular Function: transcription regulatory region sequence-specific DNA binding (GO:0000976);; Molecular Function: transcription factor activity, sequence-specific DNA binding (GO:0003700);; Molecular Function: transcription cofactor activity (GO:0003712);; Cellular Component: nucleus (GO:0005634);; Biological Process: regulation of transcription, DNA-templated (GO:0006355);; Molecular Function…	Transcription	DN	DN	DN
345	CmoCh15G008490	E3 ubiquitin-protein ligase DIS1-like isoform X1		Posttranslational modification, protein turnover, chaperones	--	Biological Process: ubiquitin-dependent protein catabolic process (GO:0006511);; Biological Process: multicellular organism development (GO:0007275);; Molecular Function: zinc ion binding (GO:0008270);; Molecular Function: ligase activity (GO:0016874);; Cellular Component: host cell nucleus (GO:0042025);;	General function prediction only	DN	DN
346	CmoCh15G008860	germin-like protein subfamily 2 member 4		Function unknown	Carbohydrate transport and metabolism	Cellular Component: cell wall (GO:0005618);; Molecular Function: manganese ion binding (GO:0030145);; Molecular Function: nutrient reservoir activity (GO:0045735);; Cellular Component: apoplast (GO:0048046);;	--	DN		DN
347	CmoCh15G009710	zinc finger CCCH domain-containing protein 15-like isoform X1		Function unknown	--	Molecular Function: metal ion binding (GO:0046872);;	General function prediction only	DN
348	CmoCh15G012170	ODORANT1-like		--	--	Molecular Function: transcription regulatory region sequence-specific DNA binding (GO:0000976);; Molecular Function: transcription factor activity, sequence-specific DNA binding (GO:0003700);; Cellular Component: nucleus (GO:0005634);; Biological Process: cell differentiation (GO:0030154);; Molecular Function: sequence-specific DNA binding (GO:0043565);;	Transcription	DN	DN
349	CmoCh15G012670	IQ-DOMAIN 31-like		Function unknown	--	Cellular Component: cellular_component (GO:0005575);; Cellular Component: intracellular (GO:0005622);; Cellular Component: cell (GO:0005623);; Cellular Component: cytoplasm (GO:0005737);; Cellular Component: cytosol (GO:0005829);; Cellular Component: cytoskeleton (GO:0005856);; Cellular Component: microtubule associated complex (GO:0005875);; Cellular Component: plasma membrane (GO:0005886);; Cel…	--	DN
350	CmoCh15G013710	transcription factor WER-like	TF	--	--	Molecular Function: DNA binding (GO:0003677);; Cellular Component: nucleus (GO:0005634);;	Transcription	UP
351	CmoCh16G000520	IQ-DOMAIN 1-like		Function unknown	--	Molecular Function: protein binding (GO:0005515);;	--	DN	DN	DN
352	CmoCh16G000930	membrane-associated kinase regulator 5		Function unknown	--	Cellular Component: plasma membrane (GO:0005886);; Cellular Component: membrane (GO:0016020);;	--	UP
353	CmoCh16G001430	leucine-rich repeat receptor protein kinase EMS1-like		Signal transduction mechanisms	Cell wall/membrane/envelope biogenesis	Molecular Function: protein serine/threonine kinase activity (GO:0004674);; Molecular Function: ATP binding (GO:0005524);; Cellular Component: integral component of membrane (GO:0016021);;	--	DN	DN
354	CmoCh16G001550	BAG family molecular chaperone regulator 1-like		Signal transduction mechanisms	--	Molecular Function: chaperone binding (GO:0051087);;	Signal transduction mechanisms	DN
355	CmoCh16G001900	EXORDIUM-like 3		Function unknown	--	Cellular Component: cellular_component (GO:0005575);; Cellular Component: cell wall (GO:0005618);; Cellular Component: cell (GO:0005623);; Cellular Component: cell-cell junction (GO:0005911);; Biological Process: biological_process (GO:0008150);; Cellular Component: plant-type cell wall (GO:0009505);; Cellular Component: plasmodesma (GO:0009506);; Biological Process: response to abiotic stimulus …	--	UP
356	CmoCh16G003630	cinnamyl alcohol dehydrogenase 1-like [Cucurbita moschata]	CAD	Secondary metabolites biosynthesis, transport and catabolism	Carbohydrate transport and metabolism	Molecular Function: zinc ion binding (GO:0008270);; Biological Process: lignin biosynthetic process (GO:0009809);; Cellular Component: integral component of membrane (GO:0016021);; Molecular Function: oxidoreductase activity, acting on the CH-OH group of donors, NAD or NADP as acceptor (GO:0016616);; Molecular Function: cinnamyl-alcohol dehydrogenase activity (GO:0045551);;	Secondary metabolites biosynthesis, transport and catabolism	DN	UP	UP	DN
357	CmoCh16G004470	IQ-DOMAIN 1-like		Function unknown	--	Molecular Function: molecular_function (GO:0003674);; Molecular Function: binding (GO:0005488);; Molecular Function: protein binding (GO:0005515);; Cellular Component: cellular_component (GO:0005575);; Cellular Component: intracellular (GO:0005622);; Cellular Component: cell (GO:0005623);; Cellular Component: nucleus (GO:0005634);; Cellular Component: cytoskeleton (GO:0005856);; Cellular Componen…	--	DN	DN	DN	DN
358	CmoCh16G004530	trichome birefringence-like 31	TBL31	Function unknown	--	Cellular Component: integral component of membrane (GO:0016021);;	--	DN	DN
359	CmoCh16G005610	fatty alcohol:caffeoyl-CoA acyltransferase	FACT	Function unknown	--	Molecular Function: transferase activity, transferring acyl groups other than amino-acyl groups (GO:0016747);;	--	UP
360	CmoCh16G006010	ethylene-responsive transcription factor ERF061	ET	Transcription	--	Molecular Function: DNA binding (GO:0003677);; Molecular Function: transcription factor activity, sequence-specific DNA binding (GO:0003700);; Cellular Component: nucleus (GO:0005634);;	--	UP
361	CmoCh16G006220	disease resistance response protein 206-like		Function unknown	--	Cellular Component: apoplast (GO:0048046);;	--	DN
362	CmoCh16G006370	myosin heavy chain, striated muscle-like isoform X1		Function unknown	--	--	--	DN
363	CmoCh16G006910	peroxidase 72-like	POD72-like	Secondary metabolites biosynthesis, transport and catabolism	--	Molecular Function: peroxidase activity (GO:0004601);; Cellular Component: extracellular region (GO:0005576);; Biological Process: response to oxidative stress (GO:0006979);; Molecular Function: heme binding (GO:0020037);; Biological Process: hydrogen peroxide catabolic process (GO:0042744);; Molecular Function: metal ion binding (GO:0046872);;	--	DN
364	CmoCh16G007030	GATA transcription factor 5-like	TF	Transcription	--	Cellular Component: nucleus (GO:0005634);; Molecular Function: zinc ion binding (GO:0008270);; Molecular Function: sequence-specific DNA binding (GO:0043565);; Biological Process: positive regulation of transcription, DNA-templated (GO:0045893);;	Transcription	DN
365	CmoCh16G007040	leucine-rich repeat receptor-like serine/threonine-protein kinase BAM3		Function unknown	--	Molecular Function: kinase activity (GO:0016301);;	General function prediction only	DN
366	CmoCh16G009130	2S albumin-like		Function unknown	--	--	--	UP
367	CmoCh16G009140	polyubiquitin-like		Posttranslational modification, protein turnover, chaperones	Posttranslational modification, protein turnover, chaperones	Molecular Function: protein binding (GO:0005515);;	Posttranslational modification, protein turnover, chaperones;; General function prediction only	UP
368	CmoCh16G009910	coiled-coil domain-containing protein 22 isoform X1		Function unknown	--	Cellular Component: integral component of membrane (GO:0016021);;	Carbohydrate transport and metabolism;; Amino acid transport and metabolism	DN
369	CmoCh16G011930	phosphatidylinositol/phosphatidylcholine transfer protein SFH11 isoform X1		Lipid transport and metabolism	Posttranslational modification, protein turnover, chaperones	Biological Process: reproduction (GO:0000003);; Biological Process: microtubule cytoskeleton organization (GO:0000226);; Biological Process: developmental process involved in reproduction (GO:0003006);; Molecular Function: molecular_function (GO:0003674);; Molecular Function: transporter activity (GO:0005215);; Molecular Function: lipid transporter activity (GO:0005319);; Molecular Function: phos…	Lipid transport and metabolism	UP
370	CmoCh17G000390	transketolase, chloroplastic-like		Carbohydrate transport and metabolism	Carbohydrate transport and metabolism	Molecular Function: transketolase activity (GO:0004802);;	Carbohydrate transport and metabolism	DN	DN
371	CmoCh17G000930	UDP-glucuronate 4-epimerase 6-like		Cell wall/membrane/envelope biogenesis	Cell wall/membrane/envelope biogenesis	Cellular Component: integral component of membrane (GO:0016021);;	Cell wall/membrane/envelope biogenesis	UP	UP
372	CmoCh17G001820	SIEVE ELEMENT OCCLUSION B-like		Function unknown	--	Biological Process: phloem development (GO:0010088);;	--	DN
373	CmoCh17G001860	auxin-responsive protein IAA14-like	Auxin	Transcription	--	Cellular Component: nucleus (GO:0005634);; Biological Process: regulation of transcription, DNA-templated (GO:0006355);; Biological Process: auxin-activated signaling pathway (GO:0009734);;	--	UP
374	CmoCh17G002270	primary amine oxidase 1-like		Secondary metabolites biosynthesis, transport and catabolism	Secondary metabolites biosynthesis, transport and catabolism	Molecular Function: copper ion binding (GO:0005507);; Molecular Function: primary amine oxidase activity (GO:0008131);; Biological Process: amine metabolic process (GO:0009308);; Molecular Function: quinone binding (GO:0048038);;	Secondary metabolites biosynthesis, transport and catabolism	UP
375	CmoCh17G002530	stem-specific protein TSJT1-like isoform X2		Function unknown	Amino acid transport and metabolism	--	--	DN	DN	DN
376	CmoCh17G003710	desiccation-related protein PCC13-62-like		Function unknown	--	--	--	DN	DN	DN
377	CmoCh17G003870	receptor-like protein kinase At2g42960		Signal transduction mechanisms	Signal transduction mechanisms	Molecular Function: protein serine/threonine kinase activity (GO:0004674);; Molecular Function: ATP binding (GO:0005524);; Cellular Component: integral component of membrane (GO:0016021);;	Signal transduction mechanisms	DN	DN	DN
378	CmoCh17G004790	NAC domain-containing protein 43	NAC43	Transcription	--	Molecular Function: DNA binding (GO:0003677);; Cellular Component: nucleus (GO:0005634);; Biological Process: regulation of transcription, DNA-templated (GO:0006355);;	--			DN
379	CmoCh17G005670	clathrin interactor EPSIN 3-like		Nucleotide transport and metabolism	--	Molecular Function: molecular_function (GO:0003674);; Molecular Function: binding (GO:0005488);; Molecular Function: protein binding (GO:0005515);; Molecular Function: phospholipid binding (GO:0005543);; Cellular Component: cellular_component (GO:0005575);; Cellular Component: intracellular (GO:0005622);; Cellular Component: cell (GO:0005623);; Cellular Component: cytoplasm (GO:0005737);; Cellula…	Nucleotide transport and metabolism	DN	DN
380	CmoCh17G007050	3-epi-6-deoxocathasterone 23-monooxygenase	BR biosynthesis	Secondary metabolites biosynthesis, transport and catabolism	Secondary metabolites biosynthesis, transport and catabolism;; Defense mechanisms	Molecular Function: monooxygenase activity (GO:0004497);; Molecular Function: iron ion binding (GO:0005506);; Biological Process: multicellular organism development (GO:0007275);; Biological Process: brassinosteroid homeostasis (GO:0010268);; Cellular Component: integral component of membrane (GO:0016021);; Biological Process: sterol metabolic process (GO:0016125);; Biological Process: brassinost…	Secondary metabolites biosynthesis, transport and catabolism;; Lipid transport and metabolism	UP
381	CmoCh17G008240	BEL1-like homeodomain protein 7	BEL1-Like	Transcription	--	Molecular Function: RNA polymerase II core promoter proximal region sequence-specific DNA binding (GO:0000978);; Molecular Function: RNA polymerase II transcription factor activity, sequence-specific DNA binding (GO:0000981);; Cellular Component: nucleus (GO:0005634);; Biological Process: regulation of transcription from RNA polymerase II promoter (GO:0006357);;	Transcription	DN
382	CmoCh17G008620	photosystem II CP43 chlorophyll apoprotein		Energy production and conversion	--	Cellular Component: photosystem II (GO:0009523);; Biological Process: photosynthetic electron transport in photosystem II (GO:0009772);; Cellular Component: integral component of membrane (GO:0016021);; Molecular Function: chlorophyll binding (GO:0016168);; Biological Process: protein-chromophore linkage (GO:0018298);; Molecular Function: electron transporter, transferring electrons within the cy…	--	DN
383	CmoCh17G008650	cinnamoyl-CoA reductase 1-like [Cucurbita moschata]	CCR	Defense mechanisms	Cell wall/membrane/envelope biogenesis	Molecular Function: catalytic activity (GO:0003824);;	Defense mechanisms	DN	DN	UP	DN
384	CmoCh17G008870	4-coumarate--CoA ligase 2-like [Cucurbita moschata]	4CL	Lipid transport and metabolism	Lipid transport and metabolism;; Secondary metabolites biosynthesis, transport and catabolism	Molecular Function: ligase activity (GO:0016874);;	Lipid transport and metabolism	DN	DN	DN	DN
385	CmoCh17G013330	cellulose synthase A catalytic subunit 4	CESA4	Carbohydrate transport and metabolism	Cell motility	Cellular Component: Golgi apparatus (GO:0005794);; Cellular Component: trans-Golgi network (GO:0005802);; Cellular Component: plasma membrane (GO:0005886);; Biological Process: plant-type primary cell wall biogenesis (GO:0009833);; Cellular Component: integral component of membrane (GO:0016021);; Molecular Function: cellulose synthase activity (GO:0016759);; Molecular Function: cellulose synthase…	--	DN	DN	DN
386	CmoCh17G013390	cytochrome P450 89A2-like		Secondary metabolites biosynthesis, transport and catabolism	Secondary metabolites biosynthesis, transport and catabolism;; Defense mechanisms	Molecular Function: monooxygenase activity (GO:0004497);; Molecular Function: iron ion binding (GO:0005506);; Molecular Function: oxidoreductase activity, acting on paired donors, with incorporation or reduction of molecular oxygen (GO:0016705);; Molecular Function: heme binding (GO:0020037);;	Secondary metabolites biosynthesis, transport and catabolism	UP
387	CmoCh17G013550	LAX PANICLE 2-like		Function unknown	--	--	Function unknown	DN	DN
388	CmoCh17G013650	NAC domain-containing protein 83-like isoform X1	NAC83	Transcription	--	Molecular Function: DNA binding (GO:0003677);; Cellular Component: nucleus (GO:0005634);; Biological Process: response to salt stress (GO:0009651);; Biological Process: response to abscisic acid (GO:0009737);; Biological Process: xylem development (GO:0010089);; Biological Process: leaf senescence (GO:0010150);; Biological Process: negative regulation of transcription, DNA-templated (GO:0045892);;	--	DN
389	CmoCh17G013660	bidirectional sugar transporter SWEET15-like		Intracellular trafficking, secretion, and vesicular transport	--	Cellular Component: Golgi membrane (GO:0000139);; Cellular Component: integral component of plasma membrane (GO:0005887);; Molecular Function: sucrose transmembrane transporter activity (GO:0008515);; Biological Process: carbohydrate transport (GO:0008643);; Biological Process: embryo development ending in seed dormancy (GO:0009793);; Biological Process: leaf senescence (GO:0010150);; Biological …	General function prediction only	DN	DN
390	CmoCh18G000170	MICROTUBULE BINDING 2C-like isoform X1		Function unknown	--	Molecular Function: microtubule binding (GO:0008017);; Biological Process: plasmodesmata-mediated intercellular transport (GO:0010497);;	--	UP
391	CmoCh18G001470	transcription factor MYB86-like	MYB86-like	--	--	Molecular Function: transcription regulatory region sequence-specific DNA binding (GO:0000976);; Molecular Function: transcription factor activity, sequence-specific DNA binding (GO:0003700);; Cellular Component: nucleus (GO:0005634);; Biological Process: regulation of stomatal movement (GO:0010119);; Biological Process: cell differentiation (GO:0030154);; Molecular Function: sequence-specific DN…	Transcription	DN	DN	DN
392	CmoCh18G002000	4-coumarate--CoA ligase-like 9 [Cucurbita moschata]	4CL	Lipid transport and metabolism	Lipid transport and metabolism;; Secondary metabolites biosynthesis, transport and catabolism	Molecular Function: ligase activity (GO:0016874);;	Lipid transport and metabolism	UP	UP	UP	UP
393	CmoCh18G003150	G-type lectin S-receptor-like serine/threonine-protein kinase At1g11330		--	--	Molecular Function: protein serine/threonine kinase activity (GO:0004674);; Molecular Function: ATP binding (GO:0005524);; Cellular Component: integral component of membrane (GO:0016021);; Molecular Function: carbohydrate binding (GO:0030246);; Biological Process: recognition of pollen (GO:0048544);;	--	DN	UP	UP
394	CmoCh18G003750	NAC domain-containing protein 73-like isoform X1	NAC73	Transcription	--	Molecular Function: transcription regulatory region sequence-specific DNA binding (GO:0000976);; Cellular Component: nucleus (GO:0005634);; Biological Process: regulation of transcription, DNA-templated (GO:0006355);;	--	DN
395	CmoCh18G004050	cellulose synthase A catalytic subunit 8 isoform X1	CESA8	Carbohydrate transport and metabolism	Cell motility	Cellular Component: plasma membrane (GO:0005886);; Cellular Component: integral component of membrane (GO:0016021);; Molecular Function: cellulose synthase (UDP-forming) activity (GO:0016760);; Biological Process: cellulose biosynthetic process (GO:0030244);; Molecular Function: metal ion binding (GO:0046872);; Biological Process: cell wall organization (GO:0071555);;	--	DN	DN	DN
396	CmoCh18G004550	F-box protein At5g46170-like		Function unknown	--	Molecular Function: protein binding (GO:0005515);; Cellular Component: cellular_component (GO:0005575);; Cellular Component: cell-cell junction (GO:0005911);; Biological Process: transport (GO:0006810);; Biological Process: response to stress (GO:0006950);; Biological Process: cell communication (GO:0007154);; Biological Process: signal transduction (GO:0007165);; Biological Process: biological_p…	--	UP
397	CmoCh18G005200	transmembrane protein 56		Signal transduction mechanisms	--	Cellular Component: integral component of membrane (GO:0016021);;	Signal transduction mechanisms;; General function prediction only	DN
398	CmoCh18G005220	O-fucosyltransferase 23-like		Carbohydrate transport and metabolism	--	Biological Process: fucose metabolic process (GO:0006004);; Cellular Component: integral component of membrane (GO:0016021);; Molecular Function: transferase activity, transferring glycosyl groups (GO:0016757);;	--	DN
399	CmoCh18G005500	pyrophosphate--fructose 6-phosphate 1-phosphotransferase subunit beta-like		Carbohydrate transport and metabolism	Carbohydrate transport and metabolism	Molecular Function: 6-phosphofructokinase activity (GO:0003872);; Molecular Function: ATP binding (GO:0005524);; Cellular Component: cytoplasm (GO:0005737);; Biological Process: fructose 6-phosphate metabolic process (GO:0006002);; Molecular Function: metal ion binding (GO:0046872);; Molecular Function: diphosphate-fructose-6-phosphate 1-phosphotransferase activity (GO:0047334);;	Carbohydrate transport and metabolism	DN	DN	DN
400	CmoCh18G006840	REF/SRPP-like protein At1g67360		Function unknown	--	Cellular Component: cellular_component (GO:0005575);; Cellular Component: intracellular (GO:0005622);; Cellular Component: cell (GO:0005623);; Cellular Component: cytoplasm (GO:0005737);; Cellular Component: vacuole (GO:0005773);; Cellular Component: endoplasmic reticulum (GO:0005783);; Cellular Component: lipid droplet (GO:0005811);; Biological Process: organelle organization (GO:0006996);; Biol…	--	UP		DN
401	CmoCh18G006890	flavonoid 3',5'-methyltransferase-like	flavonoid synthesis	Secondary metabolites biosynthesis, transport and catabolism	General function prediction only	Molecular Function: O-methyltransferase activity (GO:0008171);; Molecular Function: S-adenosylmethionine-dependent methyltransferase activity (GO:0008757);;	Secondary metabolites biosynthesis, transport and catabolism	DN
402	CmoCh18G007570	Tyrosine-phosphatase MKP1-like		Defense mechanisms	--	Molecular Function: protein tyrosine phosphatase activity (GO:0004725);; Molecular Function: protein tyrosine/serine/threonine phosphatase activity (GO:0008138);; Molecular Function: actin filament binding (GO:0051015);;	Defense mechanisms	DN
403	CmoCh18G008090	xyloglucan endotransglucosylase/hydrolase protein 33		Carbohydrate transport and metabolism	Carbohydrate transport and metabolism	Molecular Function: hydrolase activity, hydrolyzing O-glycosyl compounds (GO:0004553);; Cellular Component: cell wall (GO:0005618);; Cellular Component: integral component of plasma membrane (GO:0005887);; Biological Process: plant-type cell wall modification involved in multidimensional cell growth (GO:0009831);; Biological Process: xyloglucan metabolic process (GO:0010411);; Molecular Function:…	--	UP
404	CmoCh18G008610	aspartyl protease AED3-like		Posttranslational modification, protein turnover, chaperones	--	Molecular Function: aspartic-type endopeptidase activity (GO:0004190);; Biological Process: proteolysis (GO:0006508);; Biological Process: protein catabolic process (GO:0030163);;	Posttranslational modification, protein turnover, chaperones	UP	UP	UP	UP
405	CmoCh18G008680	ribonuclease MC-like		RNA processing and modification	--	Molecular Function: RNA binding (GO:0003723);; Molecular Function: endoribonuclease activity (GO:0004521);; Cellular Component: extracellular region (GO:0005576);; Biological Process: RNA catabolic process (GO:0006401);; Molecular Function: ribonuclease T2 activity (GO:0033897);;	--	UP
406	CmoCh18G008690	ribonuclease MC-like		RNA processing and modification	--	Molecular Function: RNA binding (GO:0003723);; Molecular Function: endoribonuclease activity (GO:0004521);; Cellular Component: extracellular region (GO:0005576);; Biological Process: RNA catabolic process (GO:0006401);; Molecular Function: ribonuclease T2 activity (GO:0033897);;	--	UP
407	CmoCh18G008720	ADP-ribosylation factor GTPase-activating protein AGD11 isoform X1		Signal transduction mechanisms	--	Molecular Function: GTPase activator activity (GO:0005096);; Molecular Function: metal ion binding (GO:0046872);;	General function prediction only	DN	DN	DN
408	CmoCh18G009440	copper transport protein ATX1-like		Inorganic ion transport and metabolism	--	Biological Process: metal ion transport (GO:0030001);; Molecular Function: metal ion binding (GO:0046872);;	Inorganic ion transport and metabolism	DN
409	CmoCh18G010300	zinc finger protein CONSTANS-LIKE 16-like	TF	Transcription	--	Cellular Component: nucleus (GO:0005634);; Biological Process: regulation of transcription, DNA-templated (GO:0006355);; Molecular Function: zinc ion binding (GO:0008270);;	Transcription	DN	DN
410	CmoCh18G011150	cytochrome P450 CYP749A22-like		--	Secondary metabolites biosynthesis, transport and catabolism;; Defense mechanisms	Molecular Function: monooxygenase activity (GO:0004497);; Molecular Function: iron ion binding (GO:0005506);; Cellular Component: integral component of membrane (GO:0016021);; Molecular Function: oxidoreductase activity, acting on paired donors, with incorporation or reduction of molecular oxygen (GO:0016705);; Molecular Function: heme binding (GO:0020037);;	Secondary metabolites biosynthesis, transport and catabolism;; Lipid transport and metabolism	DN
411	CmoCh18G012360	peroxidase 66	POD66	Secondary metabolites biosynthesis, transport and catabolism	--	Molecular Function: peroxidase activity (GO:0004601);; Cellular Component: extracellular region (GO:0005576);; Biological Process: response to oxidative stress (GO:0006979);; Cellular Component: plant-type cell wall (GO:0009505);; Cellular Component: plasmodesma (GO:0009506);; Molecular Function: heme binding (GO:0020037);; Biological Process: hydrogen peroxide catabolic process (GO:0042744);; Mo…	--	DN
412	CmoCh18G013650	metal-nicotianamine transporter YSL3-like		Function unknown	Function unknown	Cellular Component: plasma membrane (GO:0005886);; Biological Process: response to iron ion (GO:0010039);; Cellular Component: membrane (GO:0016020);; Cellular Component: integral component of membrane (GO:0016021);; Biological Process: seed development (GO:0048316);; Molecular Function: iron-nicotianamine transmembrane transporter activity (GO:0051980);;	--	DN
413	CmoCh19G002190	isoflavone reductase homolog		Function unknown	General function prediction only	Molecular Function: molecular_function (GO:0003674);; Molecular Function: catalytic activity (GO:0003824);; Cellular Component: cellular_component (GO:0005575);; Cellular Component: cell-cell junction (GO:0005911);; Biological Process: cellular aromatic compound metabolic process (GO:0006725);; Biological Process: biological_process (GO:0008150);; Biological Process: metabolic process (GO:0008152…	--	DN	DN	DN
414	CmoCh19G002210	4-coumarate--CoA ligase-like 6 isoform X1 [Cucurbita moschata]	4CL	Lipid transport and metabolism	Lipid transport and metabolism;; Secondary metabolites biosynthesis, transport and catabolism	Cellular Component: integral component of membrane (GO:0016021);; Molecular Function: ligase activity (GO:0016874);;	Lipid transport and metabolism	UP	UP	UP	UP
415	CmoCh19G002510	transcription factor MYC4-like	TF	Transcription	--	Molecular Function: protein dimerization activity (GO:0046983);;	--	DN	DN	DN
416	CmoCh19G002560	AT-hook motif nuclear-localized protein 13-like	TF	Transcription	--	Molecular Function: AT DNA binding (GO:0003680);; Cellular Component: nucleus (GO:0005634);;	--	DN	DN
417	CmoCh19G005380	basic form of pathogenesis-related protein 1-like		Function unknown	Function unknown	Cellular Component: extracellular region (GO:0005576);;	Function unknown	DN
418	CmoCh19G005740	leucine-rich repeat protein 2-like		Function unknown	--	Cellular Component: plasma membrane (GO:0005886);; Biological Process: hormone-mediated signaling pathway (GO:0009755);;	General function prediction only	DN	DN
419	CmoCh19G006110	scopoletin glucosyltransferase-like		--	--	Molecular Function: UDP-glycosyltransferase activity (GO:0008194);; Cellular Component: intracellular membrane-bounded organelle (GO:0043231);;	Carbohydrate transport and metabolism;; Energy production and conversion	DN
420	CmoCh19G006220	caffeoyl-CoA O-methyltransferase 5	CCOAOMT5	Secondary metabolites biosynthesis, transport and catabolism	General function prediction only	Molecular Function: O-methyltransferase activity (GO:0008171);; Molecular Function: S-adenosylmethionine-dependent methyltransferase activity (GO:0008757);; Biological Process: methylation (GO:0032259);;	Secondary metabolites biosynthesis, transport and catabolism	DN	DN		DN
421	CmoCh19G006520	JINGUBANG		Function unknown	--	Molecular Function: kinase activity (GO:0016301);;	General function prediction only	DN
422	CmoCh19G007040	kinesin-like protein KIN-7E isoform X1		Cytoskeleton	--	Molecular Function: microtubule motor activity (GO:0003777);; Molecular Function: ATP binding (GO:0005524);; Cellular Component: microtubule (GO:0005874);; Biological Process: microtubule-based movement (GO:0007018);; Molecular Function: microtubule binding (GO:0008017);;	Cytoskeleton	DN
423	CmoCh19G007900	expansin-like A3		Function unknown	--	Cellular Component: extracellular region (GO:0005576);;	--	DN
424	CmoCh19G008880	cytochrome b561 and DOMON domain-containing protein At2g04850		Signal transduction mechanisms	--	Cellular Component: integral component of membrane (GO:0016021);; Molecular Function: metal ion binding (GO:0046872);; Biological Process: oxidation-reduction process (GO:0055114);;	Signal transduction mechanisms	DN	DN
425	CmoCh19G010110	phosphatase 2C 52		Signal transduction mechanisms	--	Molecular Function: protein serine/threonine phosphatase activity (GO:0004722);;	Signal transduction mechanisms	DN
426	CmoCh19G010840	sugar phosphate/phosphate translocator At1g06470		--	--	Cellular Component: endoplasmic reticulum-Golgi intermediate compartment (GO:0005793);; Cellular Component: Golgi apparatus (GO:0005794);; Cellular Component: cis-Golgi network (GO:0005801);; Molecular Function: antiporter activity (GO:0015297);; Biological Process: UDP-glucose transport (GO:0015786);; Cellular Component: integral component of membrane (GO:0016021);; Molecular Function: transmemb…	Function unknown	DN	DN
427	CmoCh19G010860	trichome birefringence-like 43	TBL43	Function unknown	--	--	--	DN		UP
428	CmoCh19G011310	Peroxidase 48	POD48	Secondary metabolites biosynthesis, transport and catabolism	--	Molecular Function: peroxidase activity (GO:0004601);; Cellular Component: extracellular region (GO:0005576);; Biological Process: response to oxidative stress (GO:0006979);; Molecular Function: heme binding (GO:0020037);; Biological Process: hydrogen peroxide catabolic process (GO:0042744);; Molecular Function: metal ion binding (GO:0046872);;	--	DN
429	CmoCh20G000620	Long-chain-fatty-acid--AMP ligase FadD28 [Cucumis melo var. makuwa]	4CL	--	Secondary metabolites biosynthesis, transport and catabolism	Molecular Function: catalase activity (GO:0004096);; Biological Process: response to oxidative stress (GO:0006979);; Biological Process: lipid biosynthetic process (GO:0008610);; Cellular Component: integral component of membrane (GO:0016021);; Molecular Function: ligase activity (GO:0016874);; Molecular Function: heme binding (GO:0020037);;	General function prediction only	UP	UP	UP	DN
430	CmoCh20G000840	transcription factor MYB46-like	MYB46-like	--	--	Molecular Function: DNA binding (GO:0003677);; Cellular Component: nucleus (GO:0005634);;	Transcription	DN
431	CmoCh20G000940	calcium-dependent protein kinase 8-like		Signal transduction mechanisms	Cell wall/membrane/envelope biogenesis	Molecular Function: calcium ion binding (GO:0005509);; Molecular Function: calmodulin binding (GO:0005516);; Molecular Function: ATP binding (GO:0005524);; Cellular Component: nucleus (GO:0005634);; Cellular Component: cytoplasm (GO:0005737);; Cellular Component: plasma membrane (GO:0005886);; Molecular Function: calcium-dependent protein serine/threonine kinase activity (GO:0009931);; Biological…	Signal transduction mechanisms	DN	DN	DN	DN
432	CmoCh20G001310	N-lysine methyltransferase METTL21A		Function unknown	--	Molecular Function: protein methyltransferase activity (GO:0008276);;	--	DN	DN
433	CmoCh20G001400	pentatricopeptide repeat-containing protein At4g14170-like isoform X1		Function unknown	--	--	General function prediction only	DN
434	CmoCh20G002040	stress-response A/B barrel domain-containing protein At5g22580-like		Function unknown	--	Cellular Component: cellular_component (GO:0005575);; Cellular Component: intracellular (GO:0005622);; Cellular Component: cell (GO:0005623);; Cellular Component: cytoplasm (GO:0005737);; Cellular Component: chloroplast (GO:0009507);; Cellular Component: plastid (GO:0009536);; Cellular Component: organelle (GO:0043226);; Cellular Component: membrane-bounded organelle (GO:0043227);; Cellular Compo…	--	UP
435	CmoCh20G003020	transcription factor MYB63-like	MYB63-like	--	--	Molecular Function: DNA binding (GO:0003677);; Cellular Component: nucleus (GO:0005634);;	Transcription	DN	DN	DN
436	CmoCh20G003310	trans-cinnamate 4-monooxygenase-like [Cucurbita moschata]	C4H	Secondary metabolites biosynthesis, transport and catabolism	Secondary metabolites biosynthesis, transport and catabolism;; Defense mechanisms	Molecular Function: monooxygenase activity (GO:0004497);; Molecular Function: iron ion binding (GO:0005506);; Molecular Function: oxidoreductase activity, acting on paired donors, with incorporation or reduction of molecular oxygen (GO:0016705);; Molecular Function: heme binding (GO:0020037);;	Secondary metabolites biosynthesis, transport and catabolism	DN	DN	UP	UP
437	CmoCh20G003420	peroxidase 4-like	POD4	Secondary metabolites biosynthesis, transport and catabolism	--	Molecular Function: peroxidase activity (GO:0004601);; Cellular Component: extracellular region (GO:0005576);; Biological Process: response to oxidative stress (GO:0006979);; Molecular Function: heme binding (GO:0020037);; Biological Process: hydrogen peroxide catabolic process (GO:0042744);; Molecular Function: metal ion binding (GO:0046872);;	--	UP
438	CmoCh20G003600	inactive receptor-like protein kinase At3g56050		Signal transduction mechanisms	Cell wall/membrane/envelope biogenesis	Molecular Function: protein kinase activity (GO:0004672);; Molecular Function: ATP binding (GO:0005524);; Cellular Component: integral component of membrane (GO:0016021);;	Signal transduction mechanisms	DN	DN	DN
439	CmoCh20G005270	UDP-xylose transporter 1-like	UXT1	--	--	Molecular Function: nucleotide-sugar transmembrane transporter activity (GO:0005338);; Molecular Function: UDP-xylose transmembrane transporter activity (GO:0005464);; Cellular Component: Golgi apparatus (GO:0005794);; Molecular Function: antiporter activity (GO:0015297);; Cellular Component: integral component of membrane (GO:0016021);; Molecular Function: transmembrane transporter activity (GO:…	Carbohydrate transport and metabolism;; Amino acid transport and metabolism	DN	DN	DN	DN
440	CmoCh20G005500	glucuronoxylan glucuronosyltransferase IRX7	IRX7	--	Cell wall/membrane/envelope biogenesis	Biological Process: protein glycosylation (GO:0006486);; Cellular Component: integral component of membrane (GO:0016021);; Molecular Function: transferase activity, transferring glycosyl groups (GO:0016757);;	Carbohydrate transport and metabolism;; Cell wall/membrane/envelope biogenesis;; Extracellular structures	DN	DN	DN	DN
441	CmoCh20G005790	ELMO domain-containing protein A-like isoform X1		Function unknown	--	Molecular Function: molecular_function (GO:0003674);; Molecular Function: binding (GO:0005488);; Molecular Function: protein binding (GO:0005515);; Cellular Component: cellular_component (GO:0005575);; Cellular Component: intracellular (GO:0005622);; Cellular Component: cell (GO:0005623);; Cellular Component: cytoplasm (GO:0005737);; Biological Process: movement of cell or subcellular component (…	Function unknown	DN
442	CmoCh20G006470	NRT1/ PTR FAMILY 6.4-like		Amino acid transport and metabolism	Amino acid transport and metabolism	Cellular Component: integral component of membrane (GO:0016021);; Molecular Function: transmembrane transporter activity (GO:0022857);;	Amino acid transport and metabolism	UP
443	CmoCh20G006500	rac-like GTP-binding protein RAC2		Function unknown	Transcription	Molecular Function: GTPase activity (GO:0003924);; Molecular Function: GTP binding (GO:0005525);; Cellular Component: nucleus (GO:0005634);; Cellular Component: cytoplasm (GO:0005737);; Cellular Component: cytoskeleton (GO:0005856);; Cellular Component: plasma membrane (GO:0005886);; Cellular Component: cell cortex (GO:0005938);; Biological Process: actin filament organization (GO:0007015);; Biol…	General function prediction only	DN
444	CmoCh20G006560	NAC domain-containing protein 73-like	NAC73	Transcription	--	Molecular Function: transcription regulatory region sequence-specific DNA binding (GO:0000976);; Cellular Component: nucleus (GO:0005634);; Biological Process: regulation of transcription, DNA-templated (GO:0006355);;	--	DN			DN
445	CmoCh20G009420	pleiotropic drug resistance protein 1-like		Secondary metabolites biosynthesis, transport and catabolism	Signal transduction mechanisms	Molecular Function: ATP binding (GO:0005524);; Cellular Component: integral component of membrane (GO:0016021);; Molecular Function: ATPase activity (GO:0016887);;	Secondary metabolites biosynthesis, transport and catabolism	UP
446	CmoCh20G010040	N-acetyltransferase HLS1 isoform X1		Function unknown	--	Molecular Function: N-acetyltransferase activity (GO:0008080);;	--	UP	UP
447	CmoCh20G010400	transcription factor MYB8-like	MYB8-like	Transcription	--	Molecular Function: DNA binding (GO:0003677);; Cellular Component: nucleus (GO:0005634);;	Transcription	DN
448	CmoCh20G011490	spinster isoform X2		Carbohydrate transport and metabolism	Carbohydrate transport and metabolism	Cellular Component: integral component of membrane (GO:0016021);; Molecular Function: transmembrane transporter activity (GO:0022857);;	Carbohydrate transport and metabolism	DN
449	CmoCh20G011760	BEL1-like homeodomain protein 4	TF,BEL1	Transcription	--	Molecular Function: RNA polymerase II core promoter proximal region sequence-specific DNA binding (GO:0000978);; Molecular Function: RNA polymerase II transcription factor activity, sequence-specific DNA binding (GO:0000981);; Cellular Component: nucleus (GO:0005634);; Biological Process: regulation of transcription from RNA polymerase II promoter (GO:0006357);;	Transcription	DN	DN
450	Cucurbita_moschata_newGene_1168	RING-H2 finger protein ATL3-like		Posttranslational modification, protein turnover, chaperones	--	Cellular Component: integral component of membrane (GO:0016021);;	Posttranslational modification, protein turnover, chaperones	DN
451	Cucurbita_moschata_newGene_1390	cytochrome P450 87A3-like isoform X1		Secondary metabolites biosynthesis, transport and catabolism	Secondary metabolites biosynthesis, transport and catabolism;; Defense mechanisms	Molecular Function: monooxygenase activity (GO:0004497);; Molecular Function: iron ion binding (GO:0005506);; Molecular Function: oxidoreductase activity, acting on paired donors, with incorporation or reduction of molecular oxygen (GO:0016705);; Molecular Function: heme binding (GO:0020037);;	Secondary metabolites biosynthesis, transport and catabolism;; Lipid transport and metabolism	UP
452	Cucurbita_moschata_newGene_1407	glycine-rich cell wall structural protein-like isoform X7	Cell	Function unknown	--	--	--	UP
453	Cucurbita_moschata_newGene_1481	chaperonin CPN60-like 2, mitochondrial		--	--	Cellular Component: integral component of membrane (GO:0016021);;	--	DN	DN	DN	DN
454	Cucurbita_moschata_newGene_1543	formin-2-like		Function unknown	--	--	--	UP
455	Cucurbita_moschata_newGene_2579	Retrovirus-related Pol polyprotein from transposon RE1		Replication, recombination and repair	--	Molecular Function: molecular_function (GO:0003674);; Molecular Function: nucleic acid binding (GO:0003676);; Molecular Function: RNA binding (GO:0003723);; Molecular Function: catalytic activity (GO:0003824);; Molecular Function: nuclease activity (GO:0004518);; Molecular Function: endonuclease activity (GO:0004519);; Molecular Function: binding (GO:0005488);; Cellular Component: cellular_compon…	General function prediction only	DN
* UP, DN = up- or down-regulated in the mutant as comapred with in the WT, respectively. Not all differential expression leveles are statsitically significant (FDR<0.05 and |log2FC vale|>=1.0).
* Blank cells in the last four columns mean the transcripts in the WT was not detectable.
